# Supplementary material for: Decreased Antibiotic Susceptibility in Pseudomonas aeruginosa Surviving UV Irradition
Source: Front Microbiol. 2021 Feb 3;12:604245. doi: 10.3389/fmicb.2021.604245 (PMC7886673; doi:10.3389/fmicb.2021.604245)
Supplement: Supplementary file 2 [file Table_3.xlsx]

## Sheet: Table S3
Table S3 Differentially expressed genes in P. aeruginosa on UV exposure.
Table S3A Up-regulated genes in P. aeruginosa on UV exposure.
Table S3B Down-regulated genes in P. aeruginosa on UV exposure.

## Sheet: Table S3A
Table S3A Up-regulated genes in P. aeruginosa on UV exposure.
Genes	Products	Note	Locus	FPKM		log2(Fold Change)
				Ctrl	UV
amiL	NA	Product name confidence: class 1: Function experimentally demonstrated in P. aeruginosa | Not available	NC_002516.2:3778033-3778133	0	1209.25	Inf
rpmJ	50S ribosomal protein L36	Product name confidence: class 2 (High similarity to functionally studied protein)	NC_002516.2:4756978-4757095	0	209.044	Inf
PA3577	hypothetical protein	'Product name confidence: class 4 (Homologs of previously reported genes of unknown function%2C or no similarity to any previously reported sequences)'	NC_002516.2:4008937-4009051	0	132.201	Inf
PA1324.1	NA	Product name confidence: class 1: Function experimentally demonstrated in P. aeruginosa.	NC_002516.2:1436490-1436618	0	42.7606	Inf
PA2772a	hypothetical protein	NA	NC_002516.2:3131245-3131416	0	23.5663	Inf
kdpF	potassium-transporting ATPase subunit F	Product name confidence: class 2 (High similarity to functionally studied protein)	NC_002516.2:1775848-1776034	0	18.4816	Inf
prrF2	NA	NA	NC_002516.2:5284171-5284319	0	16.2664	Inf
PA2763	hypothetical protein	'Product name confidence: class 4 (Homologs of previously reported genes of unknown function%2C or no similarity to any previously reported sequences)'	NC_002516.2:3122376-3122586	0	7.05449	Inf
PA0786	transporter	'Product name confidence: class 3 (Function proposed based on presence of conserved amino acid motif%2C structural feature or limited sequence similarity to an experimentally studied gene)'	NC_002516.2:858645-858951	0	5.27341	Inf
PA2038	hypothetical protein	'Product name confidence: class 4 (Homologs of previously reported genes of unknown function%2C or no similarity to any previously reported sequences)'	NC_002516.2:2229125-2230183	0	3.78673	Inf
nirD	assimilatory nitrite reductase small subunit	Product name confidence: class 2 (High similarity to functionally studied protein)	NC_002516.2:1925796-1926123	0	3.4783	Inf
PA5404	hypothetical protein	'Product name confidence: class 4 (Homologs of previously reported genes of unknown function%2C or no similarity to any previously reported sequences)'	NC_002516.2:6083104-6083509	0	3.4164	Inf
pchC	pyochelin biosynthetic protein PchC	Product name confidence: class 1 (Function experimentally demonstrated in P. aeruginosa)	NC_002516.2:4742423-4746551	0	3.24301	Inf
PA4060	hypothetical protein	'Product name confidence: class 4 (Homologs of previously reported genes of unknown function%2C or no similarity to any previously reported sequences)'	NC_002516.2:4539155-4539817	0	2.4629	Inf
PA3035	glutathione S-transferase	'Product name confidence: class 3 (Function proposed based on presence of conserved amino acid motif%2C structural feature or limited sequence similarity to an experimentally studied gene)'	NC_002516.2:3398103-3398700	0	1.93429	Inf
pscR	type III secretion system protein	Product name confidence: class 2 (High similarity to functionally studied protein)	NC_002516.2:1842567-1847036	0	1.07755	Inf
PA3661	hypothetical protein	'Product name confidence: class 4 (Homologs of previously reported genes of unknown function%2C or no similarity to any previously reported sequences)'	NC_002516.2:4102086-4102446	0	0.99791	Inf
wbpL	glycosyltransferase WbpL	Product name confidence: class 1 (Function experimentally demonstrated in P. aeruginosa)	NC_002516.2:3528427-3529447	0	0.943217	Inf
PA3906	hypothetical protein	'Product name confidence: class 4 (Homologs of previously reported genes of unknown function%2C or no similarity to any previously reported sequences)'	NC_002516.2:4373937-4376731	0	0.846922	Inf
PA4038	hypothetical protein	'Product name confidence: class 4 (Homologs of previously reported genes of unknown function%2C or no similarity to any previously reported sequences)'	NC_002516.2:4519274-4520932	0	0.435292	Inf
PA3488	hypothetical protein	'Product name confidence: class 4 (Homologs of previously reported genes of unknown function%2C or no similarity to any previously reported sequences)'	NC_002516.2:3906054-3907089	0	0.395102	Inf
PA0726	hypothetical protein	'Product name confidence: class 4 (Homologs of previously reported genes of unknown function%2C or no similarity to any previously reported sequences)'	NC_002516.2:792996-794271	0	0.350014	Inf
PA3907	hypothetical protein	'Product name confidence: class 4 (Homologs of previously reported genes of unknown function%2C or no similarity to any previously reported sequences)'	NC_002516.2:4373937-4376731	0	0.322005	Inf
PA1466	hypothetical protein	'Product name confidence: class 4 (Homologs of previously reported genes of unknown function%2C or no similarity to any previously reported sequences)'	NC_002516.2:1595031-1595718	8.37069	5445.03	9.34538
PA0671	hypothetical protein	'Product name confidence: class 4 (Homologs of previously reported genes of unknown function%2C or no similarity to any previously reported sequences)'	NC_002516.2:732101-732653	17.6529	735.524	5.3808
PA0069	hypothetical protein	'Product name confidence: class 4 (Homologs of previously reported genes of unknown function%2C or no similarity to any previously reported sequences)'	NC_002516.2:81115-82174	16.9326	448.32	4.72665
PA2288	hypothetical protein	'Product name confidence: class 4 (Homologs of previously reported genes of unknown function%2C or no similarity to any previously reported sequences)'	NC_002516.2:2516020-2516308	150.774	3729.51	4.62853
recN	DNA repair protein RecN	Product name confidence: class 2 (High similarity to functionally studied protein)	NC_002516.2:5349928-5351605	105.006	2448.41	4.5433
lexA	LexA repressor	Product name confidence: class 1 (Function experimentally demonstrated in P. aeruginosa)	NC_002516.2:3367902-3368517	123.085	2852.64	4.53457
PA0670	hypothetical protein	'Product name confidence: class 4 (Homologs of previously reported genes of unknown function%2C or no similarity to any previously reported sequences)'	NC_002516.2:727607-732094	9.46249	188.548	4.31657
PA0922	hypothetical protein	'Product name confidence: class 4 (Homologs of previously reported genes of unknown function%2C or no similarity to any previously reported sequences)'	NC_002516.2:1007233-1007548	63.6094	1123.06	4.14206
PA3008	cell division inhibitor SulA	'Product name confidence: class 4 (Homologs of previously reported genes of unknown function%2C or no similarity to any previously reported sequences)'	NC_002516.2:3368528-3369014	168.181	2691.1	4.00011
PA3292	hypothetical protein	'Product name confidence: class 4 (Homologs of previously reported genes of unknown function%2C or no similarity to any previously reported sequences)'	NC_002516.2:3684904-3686574	0.300982	3.57885	3.57175
pvdG	pyoverdine biosynthesis protein PvdG	Product name confidence: class 1 (Function experimentally demonstrated in P. aeruginosa)	NC_002516.2:2720766-2721531	0.366714	4.13196	3.4941
recA	recombinase A	Product name confidence: class 1 (Function experimentally demonstrated in P. aeruginosa)	NC_002516.2:4051563-4052604	450.694	4982.92	3.46677
PA3955	hypothetical protein	'Product name confidence: class 4 (Homologs of previously reported genes of unknown function%2C or no similarity to any previously reported sequences)'	NC_002516.2:4435327-4435984	1.02306	10.4385	3.35095
PA3413	hypothetical protein	'Product name confidence: class 4 (Homologs of previously reported genes of unknown function%2C or no similarity to any previously reported sequences)'	NC_002516.2:3820005-3820272	175.438	1749.01	3.31751
PA3616	recombination regulator RecX	'Product name confidence: class 4 (Homologs of previously reported genes of unknown function%2C or no similarity to any previously reported sequences)'	NC_002516.2:4051096-4051558	85.9103	815.037	3.24596
PA3414	hypothetical protein	'Product name confidence: class 4 (Homologs of previously reported genes of unknown function%2C or no similarity to any previously reported sequences)'	NC_002516.2:3820307-3820892	59.4801	482.732	3.02074
PA2109	hypothetical protein	'Product name confidence: class 4 (Homologs of previously reported genes of unknown function%2C or no similarity to any previously reported sequences)'	NC_002516.2:2320585-2321062	0.597512	4.66708	2.96548
PA0806	hypothetical protein	'Product name confidence: class 4 (Homologs of previously reported genes of unknown function%2C or no similarity to any previously reported sequences)'	NC_002516.2:883776-884172	1.89175	14.7735	2.96522
PA1865	Fanconi-associated nuclease	'Product name confidence: class 4 (Homologs of previously reported genes of unknown function%2C or no similarity to any previously reported sequences)'	NC_002516.2:2024064-2028013	42.3643	315.69	2.89758
PA1218	hypothetical protein	'Product name confidence: class 4 (Homologs of previously reported genes of unknown function%2C or no similarity to any previously reported sequences)'	NC_002516.2:1317403-1324109	2.5974	17.7667	2.77404
PA4080	response regulator	'Product name confidence: class 3 (Function proposed based on presence of conserved amino acid motif%2C structural feature or limited sequence similarity to an experimentally studied gene)'	NC_002516.2:4559005-4559650	1.10022	7.28254	2.72664
PA3904	hypothetical protein	'Product name confidence: class 4 (Homologs of previously reported genes of unknown function%2C or no similarity to any previously reported sequences)'	NC_002516.2:4373937-4376731	0.712494	4.55952	2.67793
PA0669	error-prone DNA polymerase	'Product name confidence: class 3 (Function proposed based on presence of conserved amino acid motif%2C structural feature or limited sequence similarity to an experimentally studied gene)'	NC_002516.2:727607-732094	6.31024	37.0487	2.55366
PA1329	hypothetical protein	'Product name confidence: class 4 (Homologs of previously reported genes of unknown function%2C or no similarity to any previously reported sequences)'	NC_002516.2:1441631-1442063	0.733132	4.12972	2.4939
PA3380	hypothetical protein	'Product name confidence: class 4 (Homologs of previously reported genes of unknown function%2C or no similarity to any previously reported sequences)'	NC_002516.2:3783598-3787479	0.607541	3.37305	2.473
PA4039	hypothetical protein	'Product name confidence: class 4 (Homologs of previously reported genes of unknown function%2C or no similarity to any previously reported sequences)'	NC_002516.2:4520941-4522744	0.105457	0.584408	2.47033
PA2140	metallothionein	'Product name confidence: class 3 (Function proposed based on presence of conserved amino acid motif%2C structural feature or limited sequence similarity to an experimentally studied gene)'	NC_002516.2:2355917-2356157	2.47897	13.6818	2.46444
PA0883	acyl-CoA lyase subunit beta	'Product name confidence: class 3 (Function proposed based on presence of conserved amino acid motif%2C structural feature or limited sequence similarity to an experimentally studied gene)'	NC_002516.2:965584-966412	0.913918	4.88032	2.41684
PA1221	hypothetical protein	'Product name confidence: class 4 (Homologs of previously reported genes of unknown function%2C or no similarity to any previously reported sequences)'	NC_002516.2:1317403-1324109	1.86221	9.62969	2.37048
PA3747	hypothetical protein	'Product name confidence: class 4 (Homologs of previously reported genes of unknown function%2C or no similarity to any previously reported sequences)'	NC_002516.2:4198842-4199643	7.76663	39.5298	2.34758
PA2141	hypothetical protein	'Product name confidence: class 4 (Homologs of previously reported genes of unknown function%2C or no similarity to any previously reported sequences)'	NC_002516.2:2356167-2357573	4.82302	24.5092	2.34532
PA3450	antioxidant protein	'Product name confidence: class 3 (Function proposed based on presence of conserved amino acid motif%2C structural feature or limited sequence similarity to an experimentally studied gene)'	NC_002516.2:3855492-3856131	1.68229	8.48081	2.33377
kdpA	potassium-transporting ATPase subunit A	Product name confidence: class 2 (High similarity to functionally studied protein)	NC_002516.2:1776044-1777739	15.9015	80.133	2.33324
fppA	Flp prepilin peptidase FppA	class 1: Function experimentally demonstrated in P. aeruginosa	NC_002516.2:4819927-4820410	1.34504	6.71656	2.32007
PA2333	sulfatase	'Product name confidence: class 3 (Function proposed based on presence of conserved amino acid motif%2C structural feature or limited sequence similarity to an experimentally studied gene)'	NC_002516.2:2574375-2575992	1.88978	9.19102	2.282
cyoB	cytochrome o ubiquinol oxidase subunit I	Product name confidence: class 2 (High similarity to functionally studied protein)	NC_002516.2:1429081-1431058	0.677237	3.29041	2.28053
PA0320	hypothetical protein	'Product name confidence: class 4 (Homologs of previously reported genes of unknown function%2C or no similarity to any previously reported sequences)'	NC_002516.2:359981-360332	56.8503	268.736	2.24095
PA0539	hypothetical protein	'Product name confidence: class 4 (Homologs of previously reported genes of unknown function%2C or no similarity to any previously reported sequences)'	NC_002516.2:597707-598538	3.33606	14.9646	2.16534
nasA	nitrate transporter	Product name confidence: class 2 (High similarity to functionally studied protein)	NC_002516.2:1930563-1931775	0.214518	0.96139	2.16402
PA2163	4-alpha-glucanotransferase	'Product name confidence: class 4 (Homologs of previously reported genes of unknown function%2C or no similarity to any previously reported sequences)'	NC_002516.2:2381472-2389887	9.36134	41.5536	2.15019
PA1744	hypothetical protein	'Product name confidence: class 4 (Homologs of previously reported genes of unknown function%2C or no similarity to any previously reported sequences)'	NC_002516.2:1887324-1887543	3.27301	14.4767	2.14505
PA5362	hypothetical protein	'Product name confidence: class 4 (Homologs of previously reported genes of unknown function%2C or no similarity to any previously reported sequences)'	NC_002516.2:6028975-6030316	13.6278	60.1742	2.14259
pvcB	paerucumarin biosynthesis protein PvcB	Product name confidence: class 1: Function experimentally demonstrated in P. aeruginosa	NC_002516.2:2483048-2483924	0.271772	1.19682	2.13874
PA1216	hypothetical protein	'Product name confidence: class 4 (Homologs of previously reported genes of unknown function%2C or no similarity to any previously reported sequences)'	NC_002516.2:1317403-1324109	5.48238	24.1003	2.13618
PA4025	ethanolamine ammonia-lyase small subunit	'Product name confidence: class 3 (Function proposed based on presence of conserved amino acid motif%2C structural feature or limited sequence similarity to an experimentally studied gene)'	NC_002516.2:4506912-4507734	198.416	871.241	2.13454
pvdA	L-ornithine N5-oxygenase	Product name confidence: class 1 (Function experimentally demonstrated in P. aeruginosa)	NC_002516.2:2638927-2640259	0.135334	0.592973	2.13144
braZ	branched-chain amino acid transport system 3 carrier protein	Product name confidence: class 1 (Function experimentally demonstrated in P. aeruginosa)	NC_002516.2:2151754-2153068	4.30583	18.8116	2.12726
dinB	DNA polymerase IV	class 1: Function experimentally demonstrated in P. aeruginosa	NC_002516.2:1007949-1008999	18.0529	77.9013	2.10942
PA2151	alpha-1%2C4-glucan:maltose-1-phosphate maltosyltransferase	'Product name confidence: class 4 (Homologs of previously reported genes of unknown function%2C or no similarity to any previously reported sequences)'	NC_002516.2:2366105-2368100	5.54584	23.6952	2.09512
wspD	hypothetical protein	'Product name confidence: class 4 (Homologs of previously reported genes of unknown function%2C or no similarity to any previously reported sequences)'	NC_002516.2:4144938-4150711	2.45565	10.27	2.06427
PA1220	hypothetical protein	'Product name confidence: class 4 (Homologs of previously reported genes of unknown function%2C or no similarity to any previously reported sequences)'	NC_002516.2:1317403-1324109	3.38698	14.0512	2.05262
lptF	outer membrane porin F	Product name confidence: class 1: Function experimentally demonstrated in P. aeruginosa	NC_002516.2:4134590-4135376	215.87	871.392	2.01316
spuA	glutamine amidotransferase	Product name confidence: class 1 (Function experimentally demonstrated in P. aeruginosa)	NC_002516.2:334733-335486	71.0922	283.961	1.99793
PA4096	major facilitator superfamily transporter	'Product name confidence: class 3 (Function proposed based on presence of conserved amino acid motif%2C structural feature or limited sequence similarity to an experimentally studied gene)'	NC_002516.2:4578253-4580568	0.420097	1.66801	1.98933
PA4087	hypothetical protein	'Product name confidence: class 4 (Homologs of previously reported genes of unknown function%2C or no similarity to any previously reported sequences)'	NC_002516.2:4570095-4570920	0.586556	2.2867	1.96293
PA3036	hypothetical protein	'Product name confidence: class 4 (Homologs of previously reported genes of unknown function%2C or no similarity to any previously reported sequences)'	NC_002516.2:3398716-3400515	0.503996	1.95843	1.95821
PA1702	hypothetical protein	'Product name confidence: class 4 (Homologs of previously reported genes of unknown function%2C or no similarity to any previously reported sequences)'	NC_002516.2:1849076-1851954	2.76376	10.6903	1.9516
cupB1	fimbrial subunit CupB1	Product name confidence: class 2 (High similarity to functionally studied protein)	NC_002516.2:4569053-4569623	0.845323	3.2608	1.94765
PA4650	hypothetical protein	'Product name confidence: class 4 (Homologs of previously reported genes of unknown function%2C or no similarity to any previously reported sequences)'	NC_002516.2:5215669-5216745	0.881619	3.3973	1.94616
PA0802	hypothetical protein	'Product name confidence: class 4 (Homologs of previously reported genes of unknown function%2C or no similarity to any previously reported sequences)'	NC_002516.2:879026-881400	7.40048	28.3647	1.93841
PA2474	hypothetical protein	'Product name confidence: class 4 (Homologs of previously reported genes of unknown function%2C or no similarity to any previously reported sequences)'	NC_002516.2:2791905-2794133	0.452004	1.72666	1.93357
glgP	glycogen phosphorylase	Product name confidence: class 2 (High similarity to functionally studied protein)	NC_002516.2:2358363-2360802	8.7101	33.1288	1.92733
phr	deoxyribodipyrimidine photolyase	Product name confidence: class 2 (High similarity to functionally studied protein)	NC_002516.2:5226991-5229333	547.979	2053.01	1.90555
PA2181	glutamate--cysteine ligase	'Product name confidence: class 4 (Homologs of previously reported genes of unknown function%2C or no similarity to any previously reported sequences)'	NC_002516.2:2403150-2404284	6.35919	23.7276	1.89965
phnB	anthranilate synthase component II	Product name confidence: class 1 (Function experimentally demonstrated in P. aeruginosa)	NC_002516.2:1083971-1087095	39.9013	145.823	1.86972
PA1215	hypothetical protein	'Product name confidence: class 4 (Homologs of previously reported genes of unknown function%2C or no similarity to any previously reported sequences)'	NC_002516.2:1311503-1317202	3.57691	13.042	1.86638
PA3303	major facilitator superfamily transporter	'Product name confidence: class 3 (Function proposed based on presence of conserved amino acid motif%2C structural feature or limited sequence similarity to an experimentally studied gene)'	NC_002516.2:3700936-3702950	3.61331	13.1206	1.86044
PA5084	oxidoreductase	'Product name confidence: class 3 (Function proposed based on presence of conserved amino acid motif%2C structural feature or limited sequence similarity to an experimentally studied gene)'	NC_002516.2:5722266-5723517	8.86294	31.8855	1.84704
PA3888	ABC transporter permease	'Product name confidence: class 3 (Function proposed based on presence of conserved amino acid motif%2C structural feature or limited sequence similarity to an experimentally studied gene)'	NC_002516.2:4354543-4356863	3.87567	13.9169	1.84432
PA3897	hypothetical protein	'Product name confidence: class 4 (Homologs of previously reported genes of unknown function%2C or no similarity to any previously reported sequences)'	NC_002516.2:4365272-4366175	4.15222	14.8546	1.83895
PA0777	hypothetical protein	'Product name confidence: class 4 (Homologs of previously reported genes of unknown function%2C or no similarity to any previously reported sequences)'	NC_002516.2:844426-845179	3.14482	11.2472	1.83851
PA0489	phosphoribosyl transferase	'Product name confidence: class 3 (Function proposed based on presence of conserved amino acid motif%2C structural feature or limited sequence similarity to an experimentally studied gene)'	NC_002516.2:549655-550381	2.66127	9.49803	1.83551
PA2152	trehalose synthase	'Product name confidence: class 3 (Function proposed based on presence of conserved amino acid motif%2C structural feature or limited sequence similarity to an experimentally studied gene)'	NC_002516.2:2368110-2373608	7.57726	27.0084	1.83366
PA1497	transporter	'Product name confidence: class 3 (Function proposed based on presence of conserved amino acid motif%2C structural feature or limited sequence similarity to an experimentally studied gene)'	NC_002516.2:1624780-1625695	1.10705	3.87647	1.80802
PA2164	glycosyl hydrolase	'Product name confidence: class 3 (Function proposed based on presence of conserved amino acid motif%2C structural feature or limited sequence similarity to an experimentally studied gene)'	NC_002516.2:2381472-2389887	9.21776	32.2604	1.80727
PA0137	ABC transporter permease	'Product name confidence: class 3 (Function proposed based on presence of conserved amino acid motif%2C structural feature or limited sequence similarity to an experimentally studied gene)'	NC_002516.2:154416-157085	0.560126	1.94162	1.79344
PA1217	2-isopropylmalate synthase	'Product name confidence: class 3 (Function proposed based on presence of conserved amino acid motif%2C structural feature or limited sequence similarity to an experimentally studied gene)'	NC_002516.2:1317403-1324109	6.15598	21.2512	1.78748
PA0115	hypothetical protein	'Product name confidence: class 4 (Homologs of previously reported genes of unknown function%2C or no similarity to any previously reported sequences)'	NC_002516.2:135933-136386	7.24123	24.55	1.76142
PA0485	hypothetical protein	'Product name confidence: class 4 (Homologs of previously reported genes of unknown function%2C or no similarity to any previously reported sequences)'	NC_002516.2:546333-547230	4.53465	15.3442	1.75863
moaB1	molybdopterin biosynthesis protein B	Product name confidence: class 2 (High similarity to functionally studied protein)	NC_002516.2:4384021-4385799	41.1175	138.731	1.75447
PA4817	hypothetical protein	'Product name confidence: class 4 (Homologs of previously reported genes of unknown function%2C or no similarity to any previously reported sequences)'	NC_002516.2:5406164-5407870	0.503592	1.69894	1.75431
glpR	glycerol-3-phosphate regulon repressor	Product name confidence: class 1 (Function experimentally demonstrated in P. aeruginosa)	NC_002516.2:4015407-4016163	76.2731	256.969	1.75235
liuR	liu genes regulator	class 1: Function experimentally demonstrated in P. aeruginosa	NC_002516.2:2206401-2206806	13.8331	46.461	1.7479
PA5120	hypothetical protein	'Product name confidence: class 4 (Homologs of previously reported genes of unknown function%2C or no similarity to any previously reported sequences)'	NC_002516.2:5768040-5770649	2.26868	7.59669	1.74352
PA3231	hypothetical protein	'Product name confidence: class 4 (Homologs of previously reported genes of unknown function%2C or no similarity to any previously reported sequences)'	NC_002516.2:3618725-3618884	51.2083	171.01	1.73963
PA2761	hypothetical protein	'Product name confidence: class 4 (Homologs of previously reported genes of unknown function%2C or no similarity to any previously reported sequences)'	NC_002516.2:3121461-3121878	0.776868	2.59056	1.73752
PA0989	hypothetical protein	'Product name confidence: class 4 (Homologs of previously reported genes of unknown function%2C or no similarity to any previously reported sequences)'	NC_002516.2:1070293-1070854	1.26723	4.22287	1.73654
PA1044	hypothetical protein	'Product name confidence: class 4 (Homologs of previously reported genes of unknown function%2C or no similarity to any previously reported sequences)'	NC_002516.2:1128856-1129321	7.05185	23.2509	1.72122
sodM	superoxide dismutase	Product name confidence: class 1 (Function experimentally demonstrated in P. aeruginosa)	NC_002516.2:4997438-4998050	19.5871	64.4446	1.71815
PA2693	acyl-CoA thioesterase	'Product name confidence: class 4 (Homologs of previously reported genes of unknown function%2C or no similarity to any previously reported sequences)'	NC_002516.2:3047115-3047616	2.35316	7.73676	1.71713
capB	major cold shock protein CspA	Product name confidence: class 2 (High similarity to functionally studied protein)	NC_002516.2:3653666-3653876	1023.84	3361.49	1.71512
PA1214	hypothetical protein	'Product name confidence: class 4 (Homologs of previously reported genes of unknown function%2C or no similarity to any previously reported sequences)'	NC_002516.2:1311503-1317202	3.45045	11.273	1.70802
PA4798	hypothetical protein	'Product name confidence: class 4 (Homologs of previously reported genes of unknown function%2C or no similarity to any previously reported sequences)'	NC_002516.2:5383946-5384675	1.07901	3.48281	1.69055
PA0372	zinc protease	'Product name confidence: class 3 (Function proposed based on presence of conserved amino acid motif%2C structural feature or limited sequence similarity to an experimentally studied gene)'	NC_002516.2:413932-417406	7.77707	24.9365	1.68096
PA2165	glycogen synthase	'Product name confidence: class 3 (Function proposed based on presence of conserved amino acid motif%2C structural feature or limited sequence similarity to an experimentally studied gene)'	NC_002516.2:2381472-2389887	13.8616	44.0734	1.66882
PA3605	hypothetical protein	'Product name confidence: class 4 (Homologs of previously reported genes of unknown function%2C or no similarity to any previously reported sequences)'	NC_002516.2:4039173-4040100	2.88403	9.16136	1.66748
PA4659	transcriptional regulator	'Product name confidence: class 3 (Function proposed based on presence of conserved amino acid motif%2C structural feature or limited sequence similarity to an experimentally studied gene)'	NC_002516.2:5226991-5229333	739.935	2320.16	1.64875
katB	catalase	Product name confidence: class 1 (Function experimentally demonstrated in P. aeruginosa)	NC_002516.2:5170184-5171726	1.91206	5.97851	1.64466
PA1653	transcriptional regulator	'Product name confidence: class 3 (Function proposed based on presence of conserved amino acid motif%2C structural feature or limited sequence similarity to an experimentally studied gene)'	NC_002516.2:1800070-1800547	3.05139	9.41785	1.62593
PA1768	hypothetical protein	'Product name confidence: class 4 (Homologs of previously reported genes of unknown function%2C or no similarity to any previously reported sequences)'	NC_002516.2:1912216-1912756	14.6932	45.1907	1.62088
eutB	ethanolamine ammonia-lyase large subunit	Product name confidence: class 2 (High similarity to functionally studied protein)	NC_002516.2:4505507-4506902	186.923	573.018	1.61613
PA0696	hypothetical protein	'Product name confidence: class 4 (Homologs of previously reported genes of unknown function%2C or no similarity to any previously reported sequences)'	NC_002516.2:768414-770121	0.419324	1.28434	1.61489
PA0567	hypothetical protein	'Product name confidence: class 4 (Homologs of previously reported genes of unknown function%2C or no similarity to any previously reported sequences)'	NC_002516.2:622725-622884	41.1675	125.549	1.60867
PA0534	hypothetical protein	'Product name confidence: class 4 (Homologs of previously reported genes of unknown function%2C or no similarity to any previously reported sequences)'	NC_002516.2:593272-594562	88.297	268.882	1.60654
PA0708	transcriptional regulator	'Product name confidence: class 3 (Function proposed based on presence of conserved amino acid motif%2C structural feature or limited sequence similarity to an experimentally studied gene)'	NC_002516.2:781258-782113	10.6638	32.312	1.59934
galE	UDP-glucose 4-epimerase	Product name confidence: class 2 (High similarity to functionally studied protein)	NC_002516.2:1503567-1504581	2.17554	6.58302	1.59738
cyoC	cytochrome o ubiquinol oxidase subunit III	Product name confidence: class 2 (High similarity to functionally studied protein)	NC_002516.2:1431061-1432026	1.51103	4.5622	1.5942
PA1324	hypothetical protein	'Product name confidence: class 4 (Homologs of previously reported genes of unknown function%2C or no similarity to any previously reported sequences)'	NC_002516.2:1435884-1436397	95.0331	286.614	1.59261
PA0718	hypothetical protein	'Product name confidence: class 4 (Homologs of previously reported genes of unknown function%2C or no similarity to any previously reported sequences)'	NC_002516.2:789359-789650	6.48603	19.5148	1.58916
creD	hypothetical protein	Product name confidence: class 2 (High similarity to functionally studied protein)	NC_002516.2:525468-526827	5.53215	16.5814	1.58365
PA2179	hypothetical protein	'Product name confidence: class 4 (Homologs of previously reported genes of unknown function%2C or no similarity to any previously reported sequences)'	NC_002516.2:2400654-2402965	4.84582	14.5034	1.58158
PA5087	hypothetical protein	'Product name confidence: class 4 (Homologs of previously reported genes of unknown function%2C or no similarity to any previously reported sequences)'	NC_002516.2:5725478-5726348	0.942944	2.80758	1.57408
katE	catalase HPII	Product name confidence: class 2 (High similarity to functionally studied protein)	NC_002516.2:2361953-2364083	2.8638	8.50747	1.5708
PA3459	glutamine amidotransferase	'Product name confidence: class 3 (Function proposed based on presence of conserved amino acid motif%2C structural feature or limited sequence similarity to an experimentally studied gene)'	NC_002516.2:3865896-3867666	27.4552	81.5024	1.56976
PA5071	16S ribosomal RNA methyltransferase RsmE	'Product name confidence: class 4 (Homologs of previously reported genes of unknown function%2C or no similarity to any previously reported sequences)'	NC_002516.2:5706813-5708743	8.68948	25.7478	1.56711
PA2896	RNA polymerase sigma factor	'Product name confidence: class 3 (Function proposed based on presence of conserved amino acid motif%2C structural feature or limited sequence similarity to an experimentally studied gene)'	NC_002516.2:3249976-3251322	95.1785	281.42	1.56402
pchD	2%2C3-dihydroxybenzoate-AMP ligase	Product name confidence: class 1 (Function experimentally demonstrated in P. aeruginosa)	NC_002516.2:4742423-4746551	2.80005	8.25609	1.56001
PA3691	hypothetical protein	'Product name confidence: class 4 (Homologs of previously reported genes of unknown function%2C or no similarity to any previously reported sequences)'	NC_002516.2:4134137-4134542	335.627	987.357	1.55672
PA3140	hypothetical protein	'Product name confidence: class 4 (Homologs of previously reported genes of unknown function%2C or no similarity to any previously reported sequences)'	NC_002516.2:3524160-3524490	12.5177	36.7272	1.55288
PA3890	ABC transporter permease	'Product name confidence: class 3 (Function proposed based on presence of conserved amino acid motif%2C structural feature or limited sequence similarity to an experimentally studied gene)'	NC_002516.2:4354543-4356863	5.1274	15.0407	1.55258
PA2150	non-homologous end joining protein Ku	'Product name confidence: class 4 (Homologs of previously reported genes of unknown function%2C or no similarity to any previously reported sequences)'	NC_002516.2:2365080-2365962	10.0685	29.4815	1.54997
PA0961	cold-shock protein	'Product name confidence: class 3 (Function proposed based on presence of conserved amino acid motif%2C structural feature or limited sequence similarity to an experimentally studied gene)'	NC_002516.2:1046719-1047334	6.58655	19.2595	1.54797
glpK	glycerol kinase	Product name confidence: class 1 (Function experimentally demonstrated in P. aeruginosa)	NC_002516.2:4013684-4015202	591.665	1725.94	1.54453
PA1131	major facilitator superfamily transporter	'Product name confidence: class 3 (Function proposed based on presence of conserved amino acid motif%2C structural feature or limited sequence similarity to an experimentally studied gene)'	NC_002516.2:1221690-1224328	27.6789	80.5798	1.54163
PA2142	short-chain dehydrogenase	'Product name confidence: class 3 (Function proposed based on presence of conserved amino acid motif%2C structural feature or limited sequence similarity to an experimentally studied gene)'	NC_002516.2:2356167-2357573	9.93939	28.8071	1.5352
PA4985	hypothetical protein	'Product name confidence: class 4 (Homologs of previously reported genes of unknown function%2C or no similarity to any previously reported sequences)'	NC_002516.2:5599883-5600975	20.825	59.8701	1.52352
PA2162	malto-oligosyltrehalose synthase	'Product name confidence: class 3 (Function proposed based on presence of conserved amino acid motif%2C structural feature or limited sequence similarity to an experimentally studied gene)'	NC_002516.2:2381472-2389887	15.7424	45.2561	1.52345
PA4023	transporter	'Product name confidence: class 3 (Function proposed based on presence of conserved amino acid motif%2C structural feature or limited sequence similarity to an experimentally studied gene)'	NC_002516.2:4504000-4505449	311.077	886.472	1.51081
PA1666	hypothetical protein	'Product name confidence: class 4 (Homologs of previously reported genes of unknown function%2C or no similarity to any previously reported sequences)'	NC_002516.2:1816351-1818186	3.46736	9.84437	1.50546
PA1866	hypothetical protein	'Product name confidence: class 4 (Homologs of previously reported genes of unknown function%2C or no similarity to any previously reported sequences)'	NC_002516.2:2024064-2028013	17.8662	50.7205	1.50533
PA4046	hypothetical protein	'Product name confidence: class 4 (Homologs of previously reported genes of unknown function%2C or no similarity to any previously reported sequences)'	NC_002516.2:4528781-4530612	22.1416	62.7098	1.50193
PA3315	phosphonates ABC transporter permease	'Product name confidence: class 3 (Function proposed based on presence of conserved amino acid motif%2C structural feature or limited sequence similarity to an experimentally studied gene)'	NC_002516.2:3714914-3719205	1.37862	3.90415	1.50178
PA2149	hypothetical protein	'Product name confidence: class 4 (Homologs of previously reported genes of unknown function%2C or no similarity to any previously reported sequences)'	NC_002516.2:2364815-2365058	10.7878	30.5214	1.50042
PA1323	hypothetical protein	'Product name confidence: class 4 (Homologs of previously reported genes of unknown function%2C or no similarity to any previously reported sequences)'	NC_002516.2:1435492-1435825	154.06	435.541	1.49931
PA2143	hypothetical protein	'Product name confidence: class 4 (Homologs of previously reported genes of unknown function%2C or no similarity to any previously reported sequences)'	NC_002516.2:2358023-2358311	20.4151	57.6076	1.49662
PA2433	hypothetical protein	'Product name confidence: class 4 (Homologs of previously reported genes of unknown function%2C or no similarity to any previously reported sequences)'	NC_002516.2:2729570-2729840	108.398	303.724	1.48642
PA0521	cytochrome C oxidase subunit	'Product name confidence: class 3 (Function proposed based on presence of conserved amino acid motif%2C structural feature or limited sequence similarity to an experimentally studied gene)'	NC_002516.2:581132-581660	41.547	116.368	1.48588
PA5083	hypothetical protein	'Product name confidence: class 4 (Homologs of previously reported genes of unknown function%2C or no similarity to any previously reported sequences)'	NC_002516.2:5721891-5722242	8.07097	22.5628	1.48313
PA2928	hypothetical protein	'Product name confidence: class 4 (Homologs of previously reported genes of unknown function%2C or no similarity to any previously reported sequences)'	NC_002516.2:3283374-3284598	6.38716	17.7445	1.47413
pgsA	CDP-diacylglycerol--glycerol-3-phosphate 3-phosphatidyltransferase	Product name confidence: class 2 (High similarity to functionally studied protein)	NC_002516.2:2923366-2923927	15.9477	43.9178	1.46146
kdpB	potassium-transporting ATPase subunit B	Product name confidence: class 2 (High similarity to functionally studied protein)	NC_002516.2:1777750-1779823	31.2055	85.8308	1.45969
braB	branched-chain amino acid transporter	Product name confidence: class 1 (Function experimentally demonstrated in P. aeruginosa)	NC_002516.2:1732544-1733858	34.5364	94.6886	1.45507
comL	competence protein ComL	Product name confidence: class 2 (High similarity to functionally studied protein)	NC_002516.2:5091960-5092986	20.4747	56.0848	1.45377
PA4962	hypothetical protein	'Product name confidence: class 4 (Homologs of previously reported genes of unknown function%2C or no similarity to any previously reported sequences)'	NC_002516.2:5569089-5571161	4.16456	11.3996	1.45275
PA0422	hypothetical protein	'Product name confidence: class 4 (Homologs of previously reported genes of unknown function%2C or no similarity to any previously reported sequences)'	NC_002516.2:470080-470650	32.2263	88.1809	1.45223
pchB	isochorismate-pyruvate lyase	Product name confidence: class 1 (Function experimentally demonstrated in P. aeruginosa)	NC_002516.2:4742423-4746551	4.57369	12.5078	1.45139
PA1143	hypothetical protein	'Product name confidence: class 4 (Homologs of previously reported genes of unknown function%2C or no similarity to any previously reported sequences)'	NC_002516.2:1234094-1234748	3.32428	9.07929	1.44954
PA0880	ring-cleaving dioxygenase	'Product name confidence: class 3 (Function proposed based on presence of conserved amino acid motif%2C structural feature or limited sequence similarity to an experimentally studied gene)'	NC_002516.2:962544-962925	1.52784	4.17169	1.44914
PA0847	hypothetical protein	'Product name confidence: class 4 (Homologs of previously reported genes of unknown function%2C or no similarity to any previously reported sequences)'	NC_002516.2:925006-927746	8.53357	23.2798	1.44786
PA2795	tRNA-dihydrouridine synthase A	'Product name confidence: class 4 (Homologs of previously reported genes of unknown function%2C or no similarity to any previously reported sequences)'	NC_002516.2:3152503-3153502	4.76761	12.9744	1.44433
PA5157	transcriptional regulator	'Product name confidence: class 3 (Function proposed based on presence of conserved amino acid motif%2C structural feature or limited sequence similarity to an experimentally studied gene)'	NC_002516.2:5805205-5805676	7.20637	19.5991	1.44344
gloA1	lactoylglutathione lyase	class 1: Function experimentally demonstrated in P. aeruginosa	NC_002516.2:3944183-3944570	64.8713	176.164	1.44126
PA4319	hypothetical protein	'Product name confidence: class 4 (Homologs of previously reported genes of unknown function%2C or no similarity to any previously reported sequences)'	NC_002516.2:4846712-4853645	5.21956	14.1549	1.4393
PA1228	hypothetical protein	'Product name confidence: class 4 (Homologs of previously reported genes of unknown function%2C or no similarity to any previously reported sequences)'	NC_002516.2:1330116-1330467	1.74756	4.7366	1.43851
PA2039	hypothetical protein	'Product name confidence: class 4 (Homologs of previously reported genes of unknown function%2C or no similarity to any previously reported sequences)'	NC_002516.2:2229125-2230183	1.89394	5.12443	1.436
PA4394	hypothetical protein	'Product name confidence: class 4 (Homologs of previously reported genes of unknown function%2C or no similarity to any previously reported sequences)'	NC_002516.2:4924246-4925083	26.8557	72.5977	1.4347
PA0920	hypothetical protein	'Product name confidence: class 4 (Homologs of previously reported genes of unknown function%2C or no similarity to any previously reported sequences)'	NC_002516.2:1003965-1006611	34.1479	92.0661	1.43088
PA2429	hypothetical protein	'Product name confidence: class 4 (Homologs of previously reported genes of unknown function%2C or no similarity to any previously reported sequences)'	NC_002516.2:2724484-2724730	4.52643	12.1942	1.42975
pilV	type 4 fimbrial biogenesis protein PilV	Product name confidence: class 1 (Function experimentally demonstrated in P. aeruginosa)	NC_002516.2:5098211-5100671	216.723	583.636	1.42921
bphO	heme oxygenase BphO	Product name confidence: class 1: Function experimentally demonstrated in P. aeruginosa.	NC_002516.2:4604005-4604593	19.0021	50.9966	1.42424
bkdR	Bkd operon transcriptional regulator BkdR	Product name confidence: class 2 (High similarity to functionally studied protein)	NC_002516.2:2472441-2472903	2.92911	7.82983	1.41852
arsB	arsenite-antimonite efflux pump ArsB	Product name confidence: class 1 (Function experimentally demonstrated in P. aeruginosa)	NC_002516.2:2506977-2508261	131.912	351.34	1.41329
PA2767	enoyl-CoA hydratase	'Product name confidence: class 3 (Function proposed based on presence of conserved amino acid motif%2C structural feature or limited sequence similarity to an experimentally studied gene)'	NC_002516.2:3126251-3127220	0.749904	1.99576	1.41216
pfeS	two-component sensor histidine kinase PfeS	Product name confidence: class 1 (Function experimentally demonstrated in P. aeruginosa)	NC_002516.2:3035751-3040143	4.0351	10.7341	1.41152
PA0940	hypothetical protein	'Product name confidence: class 4 (Homologs of previously reported genes of unknown function%2C or no similarity to any previously reported sequences)'	NC_002516.2:1030156-1030411	18.36	48.835	1.41135
pvdP	pyoverdine biosynthesis protein PvdP	Product name confidence: class 1 (Function experimentally demonstrated in P. aeruginosa)	NC_002516.2:2646775-2648410	0.407489	1.08216	1.40908
PA5536	hypothetical protein	'Product name confidence: class 4 (Homologs of previously reported genes of unknown function%2C or no similarity to any previously reported sequences)'	NC_002516.2:6229457-6229862	4.79724	12.7388	1.40896
PA0881	hypothetical protein	'Product name confidence: class 4 (Homologs of previously reported genes of unknown function%2C or no similarity to any previously reported sequences)'	NC_002516.2:962963-964316	2.7602	7.29637	1.40241
mreD	rod shape-determining protein MreD	Product name confidence: class 2 (High similarity to functionally studied protein)	NC_002516.2:5010827-5012314	3.94329	10.3973	1.39874
PA2312	transcriptional regulator	'Product name confidence: class 3 (Function proposed based on presence of conserved amino acid motif%2C structural feature or limited sequence similarity to an experimentally studied gene)'	NC_002516.2:2549960-2550542	1.37023	3.5997	1.39346
PA3047	D-alanyl-D-alanine carboxypeptidase	'Product name confidence: class 3 (Function proposed based on presence of conserved amino acid motif%2C structural feature or limited sequence similarity to an experimentally studied gene)'	NC_002516.2:3410263-3411694	29.2709	76.8131	1.39189
pfpI	protease PfpI	Product name confidence: class 2 (High similarity to functionally studied protein)	NC_002516.2:399492-400032	62.1021	162.018	1.38344
PA2111	hypothetical protein	'Product name confidence: class 4 (Homologs of previously reported genes of unknown function%2C or no similarity to any previously reported sequences)'	NC_002516.2:2321129-2323521	4.26227	11.1163	1.38299
PA2263	2-hydroxyacid dehydrogenase	'Product name confidence: class 3 (Function proposed based on presence of conserved amino acid motif%2C structural feature or limited sequence similarity to an experimentally studied gene)'	NC_002516.2:2492063-2493050	5.19455	13.5191	1.37993
PA3775	hypothetical protein	'Product name confidence: class 4 (Homologs of previously reported genes of unknown function%2C or no similarity to any previously reported sequences)'	NC_002516.2:4232257-4234167	1.73947	4.52359	1.37882
dbpA	ATP-dependent RNA helicase DbpA	Product name confidence: class 2 (High similarity to functionally studied protein)	NC_002516.2:513050-514427	41.2872	107.131	1.37561
PA4961	hypothetical protein	'Product name confidence: class 4 (Homologs of previously reported genes of unknown function%2C or no similarity to any previously reported sequences)'	NC_002516.2:5569089-5571161	21.1332	54.829	1.37543
hitB	iron (III)-transporter permease HitB	Product name confidence: class 2 (High similarity to functionally studied protein)	NC_002516.2:5258723-5260262	7.07336	18.3332	1.37399
PA2675	type II secretion system protein	'Product name confidence: class 3 (Function proposed based on presence of conserved amino acid motif%2C structural feature or limited sequence similarity to an experimentally studied gene)'	NC_002516.2:3018847-3021742	4.22501	10.9375	1.37226
PA2047	transcriptional regulator	'Product name confidence: class 3 (Function proposed based on presence of conserved amino acid motif%2C structural feature or limited sequence similarity to an experimentally studied gene)'	NC_002516.2:2240301-2241291	21.734	56.2475	1.37184
PA2287	hypothetical protein	'Product name confidence: class 4 (Homologs of previously reported genes of unknown function%2C or no similarity to any previously reported sequences)'	NC_002516.2:2513841-2516008	5.06669	13.0815	1.36841
PA2786	hypothetical protein	'Product name confidence: class 4 (Homologs of previously reported genes of unknown function%2C or no similarity to any previously reported sequences)'	NC_002516.2:3142617-3143085	3.9236	10.1015	1.36432
PA1185	glutathione S-transferase	'Product name confidence: class 3 (Function proposed based on presence of conserved amino acid motif%2C structural feature or limited sequence similarity to an experimentally studied gene)'	NC_002516.2:1286989-1288635	2.8836	7.40726	1.36107
PA1257	amino acid ABC transporter permease	Product name confidence: class 1: Function experimentally demonstrated in P. aeruginosa.	NC_002516.2:1364498-1365862	3.47251	8.91819	1.36077
PA1956	hypothetical protein	'Product name confidence: class 4 (Homologs of previously reported genes of unknown function%2C or no similarity to any previously reported sequences)'	NC_002516.2:2140432-2141487	1.58881	4.06768	1.35626
PA1361	multidrug resistance protein PmpM	'Product name confidence: class 3 (Function proposed based on presence of conserved amino acid motif%2C structural feature or limited sequence similarity to an experimentally studied gene)'	NC_002516.2:1471015-1473980	4.03463	10.2877	1.35041
PA4707	ABC transporter permease	'Product name confidence: class 3 (Function proposed based on presence of conserved amino acid motif%2C structural feature or limited sequence similarity to an experimentally studied gene)'	NC_002516.2:5285267-5287018	12.5549	32.0073	1.35014
PA3274	hypothetical protein	'Product name confidence: class 4 (Homologs of previously reported genes of unknown function%2C or no similarity to any previously reported sequences)'	NC_002516.2:3668473-3668761	27.6927	70.4577	1.34725
PA2909	cobalt-precorrin-6x reductase	'Product name confidence: class 4 (Homologs of previously reported genes of unknown function%2C or no similarity to any previously reported sequences)'	NC_002516.2:3261521-3264587	2.86013	7.21996	1.33591
PA1873	hypothetical protein	'Product name confidence: class 4 (Homologs of previously reported genes of unknown function%2C or no similarity to any previously reported sequences)'	NC_002516.2:2034917-2035940	0.881902	2.22447	1.33477
PA3371	hypothetical protein	'Product name confidence: class 4 (Homologs of previously reported genes of unknown function%2C or no similarity to any previously reported sequences)'	NC_002516.2:3780127-3780313	39.7841	100.155	1.33197
mutS	DNA mismatch repair protein MutS	Product name confidence: class 2 (High similarity to functionally studied protein)	NC_002516.2:4054524-4057092	15.9118	40.0334	1.3311
aprA	alkaline metalloproteinase	Product name confidence: class 1 (Function experimentally demonstrated in P. aeruginosa)	NC_002516.2:1355630-1357070	15.9985	40.1242	1.32654
PA0446	hypothetical protein	'Product name confidence: class 4 (Homologs of previously reported genes of unknown function%2C or no similarity to any previously reported sequences)'	NC_002516.2:501375-502599	30.4608	76.1901	1.32265
PA4013	hypothetical protein	'Product name confidence: class 4 (Homologs of previously reported genes of unknown function%2C or no similarity to any previously reported sequences)'	NC_002516.2:4493214-4494335	10.6546	26.6203	1.32106
PA2628	hypothetical protein	'Product name confidence: class 4 (Homologs of previously reported genes of unknown function%2C or no similarity to any previously reported sequences)'	NC_002516.2:2971733-2972624	3.48524	8.70118	1.31995
PA4880	bacterioferritin	'Product name confidence: class 3 (Function proposed based on presence of conserved amino acid motif%2C structural feature or limited sequence similarity to an experimentally studied gene)'	NC_002516.2:5476944-5477478	94.5121	235.87	1.31942
PA0277	hypothetical protein	'Product name confidence: class 4 (Homologs of previously reported genes of unknown function%2C or no similarity to any previously reported sequences)'	NC_002516.2:311450-312209	2.52972	6.29644	1.31556
PA4711	hypothetical protein	'Product name confidence: class 4 (Homologs of previously reported genes of unknown function%2C or no similarity to any previously reported sequences)'	NC_002516.2:5291613-5291961	19.5809	48.7012	1.31451
PA3247	aminopeptidase	'Product name confidence: class 4 (Homologs of previously reported genes of unknown function%2C or no similarity to any previously reported sequences)'	NC_002516.2:3633591-3634881	61.6452	152.753	1.30914
PA1045	ATP-dependent DNA helicase DinG	'Product name confidence: class 4 (Homologs of previously reported genes of unknown function%2C or no similarity to any previously reported sequences)'	NC_002516.2:1129450-1131595	11.3147	28.0086	1.30767
PA4467	hypothetical protein	'Product name confidence: class 4 (Homologs of previously reported genes of unknown function%2C or no similarity to any previously reported sequences)'	NC_002516.2:4996487-4997420	15.1016	37.3332	1.30576
PA2792	hypothetical protein	'Product name confidence: class 4 (Homologs of previously reported genes of unknown function%2C or no similarity to any previously reported sequences)'	NC_002516.2:3148722-3149319	1.66804	4.11663	1.30331
PA2472	major facilitator superfamily transporter	'Product name confidence: class 3 (Function proposed based on presence of conserved amino acid motif%2C structural feature or limited sequence similarity to an experimentally studied gene)'	NC_002516.2:2789860-2791207	1.15618	2.85333	1.30329
hisM	histidine ABC transporter permease HisM	Product name confidence: class 2 (High similarity to functionally studied protein)	NC_002516.2:3279478-3280878	1.36355	3.36098	1.30151
rluC	ribosomal large subunit pseudouridine synthase C	Product name confidence: class 2 (High similarity to functionally studied protein)	NC_002516.2:3329689-3332304	43.2674	106.497	1.29946
PA1893	hypothetical protein	'Product name confidence: class 4 (Homologs of previously reported genes of unknown function%2C or no similarity to any previously reported sequences)'	NC_002516.2:2061277-2064827	0.752925	1.85258	1.29896
lpxO1	lipopolysaccharide biosynthetic protein LpxO	Product name confidence: class 2 (High similarity to functionally studied protein)	NC_002516.2:5049768-5050668	12.8124	31.4618	1.29606
PA4889	oxidoreductase	'Product name confidence: class 3 (Function proposed based on presence of conserved amino acid motif%2C structural feature or limited sequence similarity to an experimentally studied gene)'	NC_002516.2:5483987-5486197	129.645	318.013	1.29452
spuI	glutamine synthetase	'Product name confidence: class 3 (Function proposed based on presence of conserved amino acid motif%2C structural feature or limited sequence similarity to an experimentally studied gene)'	NC_002516.2:333078-334455	134.825	330.35	1.29291
PA1213	hypothetical protein	'Product name confidence: class 4 (Homologs of previously reported genes of unknown function%2C or no similarity to any previously reported sequences)'	NC_002516.2:1311503-1317202	1.96709	4.80886	1.28963
glgB	1%2C4-alpha-glucan branching protein GlgB	Product name confidence: class 2 (High similarity to functionally studied protein)	NC_002516.2:2368110-2373608	14.2245	34.7508	1.28866
PA2166	hypothetical protein	'Product name confidence: class 4 (Homologs of previously reported genes of unknown function%2C or no similarity to any previously reported sequences)'	NC_002516.2:2390254-2390620	10.4059	25.3846	1.28654
PA4318	hypothetical protein	'Product name confidence: class 4 (Homologs of previously reported genes of unknown function%2C or no similarity to any previously reported sequences)'	NC_002516.2:4846712-4853645	8.08804	19.7233	1.28604
PA4668	molecular chaperone LolB	'Product name confidence: class 3 (Function proposed based on presence of conserved amino acid motif%2C structural feature or limited sequence similarity to an experimentally studied gene)'	NC_002516.2:5236773-5237391	23.4659	57.1554	1.28432
PA0948	hypothetical protein	'Product name confidence: class 4 (Homologs of previously reported genes of unknown function%2C or no similarity to any previously reported sequences)'	NC_002516.2:1036157-1036577	16.4314	39.9687	1.28241
PA3136	secretion protein	'Product name confidence: class 3 (Function proposed based on presence of conserved amino acid motif%2C structural feature or limited sequence similarity to an experimentally studied gene)'	NC_002516.2:3517927-3518995	0.859131	2.08612	1.27987
PA2207	hypothetical protein	'Product name confidence: class 4 (Homologs of previously reported genes of unknown function%2C or no similarity to any previously reported sequences)'	NC_002516.2:2425496-2427544	2.98595	7.24712	1.27922
PA0941	hypothetical protein	'Product name confidence: class 4 (Homologs of previously reported genes of unknown function%2C or no similarity to any previously reported sequences)'	NC_002516.2:1030422-1030656	18.7152	45.3921	1.27824
PA2895	hypothetical protein	'Product name confidence: class 4 (Homologs of previously reported genes of unknown function%2C or no similarity to any previously reported sequences)'	NC_002516.2:3249976-3251322	140.681	341.187	1.27814
atuB	citronellol catabolism dehydrogenase	'class 3: Function proposed based on presence of conserved amino acid motif%2C structural feature or limited sequence similarity to an experimentally studied gene'	NC_002516.2:3239710-3240589	1.72156	4.17297	1.27736
PA1680	hypothetical protein	'Product name confidence: class 4 (Homologs of previously reported genes of unknown function%2C or no similarity to any previously reported sequences)'	NC_002516.2:1829787-1830771	4.30493	10.3988	1.27235
PA5467	hypothetical protein	'Product name confidence: class 4 (Homologs of previously reported genes of unknown function%2C or no similarity to any previously reported sequences)'	NC_002516.2:6155270-6156574	11.9703	28.8968	1.27145
PA2383	transcriptional regulator	'Product name confidence: class 3 (Function proposed based on presence of conserved amino acid motif%2C structural feature or limited sequence similarity to an experimentally studied gene)'	NC_002516.2:2635050-2635971	16.3022	39.3282	1.2705
trkH	potassium uptake protein TrkH	Product name confidence: class 2 (High similarity to functionally studied protein)	NC_002516.2:3598932-3600387	2.22522	5.36467	1.26954
PA4016	hypothetical protein	'Product name confidence: class 4 (Homologs of previously reported genes of unknown function%2C or no similarity to any previously reported sequences)'	NC_002516.2:4495125-4496865	15.7041	37.8289	1.26835
PA2988	hypothetical protein	'Product name confidence: class 4 (Homologs of previously reported genes of unknown function%2C or no similarity to any previously reported sequences)'	NC_002516.2:3345112-3347039	7.97303	19.1836	1.26667
mdcA	malonate decarboxylase subunit alpha	Product name confidence: class 2 (High similarity to functionally studied protein)	NC_002516.2:237231-239777	384.067	923.234	1.26534
PA3951	hypothetical protein	'Product name confidence: class 4 (Homologs of previously reported genes of unknown function%2C or no similarity to any previously reported sequences)'	NC_002516.2:4432025-4432529	16.5296	39.7192	1.26478
PA1964	ABC-F family ATPase	'Product name confidence: class 3 (Function proposed based on presence of conserved amino acid motif%2C structural feature or limited sequence similarity to an experimentally studied gene)'	NC_002516.2:2146960-2148526	23.5194	56.4788	1.26386
PA3460	acetyltransferase	'Product name confidence: class 3 (Function proposed based on presence of conserved amino acid motif%2C structural feature or limited sequence similarity to an experimentally studied gene)'	NC_002516.2:3867706-3870657	29.3461	70.2933	1.26022
gabP	gamma-aminobutyrate permease	Product name confidence: class 2 (High similarity to functionally studied protein)	NC_002516.2:145964-147392	7.19319	17.2097	1.25852
phzA2	phenazine biosynthesis protein PhzA	Product name confidence: class 1 (Function experimentally demonstrated in P. aeruginosa)	NC_002516.2:2070684-2071173	8.42522	20.0759	1.25267
PA4902	transcriptional regulator	'Product name confidence: class 3 (Function proposed based on presence of conserved amino acid motif%2C structural feature or limited sequence similarity to an experimentally studied gene)'	NC_002516.2:5500426-5501323	10.7179	25.5206	1.25163
PA2594	hypothetical protein	'Product name confidence: class 4 (Homologs of previously reported genes of unknown function%2C or no similarity to any previously reported sequences)'	NC_002516.2:2936489-2937449	3.82628	9.10575	1.25083
ponA	penicillin-binding protein 1A	Product name confidence: class 2 (High similarity to functionally studied protein)	NC_002516.2:5680897-5683366	16.6192	39.5179	1.24966
PA1112a	hypothetical protein	NA	NC_002516.2:1204784-1205006	48.1536	114.389	1.24823
PA5284	hypothetical protein	'Product name confidence: class 4 (Homologs of previously reported genes of unknown function%2C or no similarity to any previously reported sequences)'	NC_002516.2:5948695-5949610	1.68474	3.99979	1.24739
PA0128	hypothetical protein	'Product name confidence: class 4 (Homologs of previously reported genes of unknown function%2C or no similarity to any previously reported sequences)'	NC_002516.2:145541-145883	6.96234	16.5202	1.24659
PA1526	transcriptional regulator	'Product name confidence: class 3 (Function proposed based on presence of conserved amino acid motif%2C structural feature or limited sequence similarity to an experimentally studied gene)'	NC_002516.2:1660726-1661386	72.738	171.662	1.23879
PA1504	transcriptional regulator	'Product name confidence: class 3 (Function proposed based on presence of conserved amino acid motif%2C structural feature or limited sequence similarity to an experimentally studied gene)'	NC_002516.2:1633841-1634492	5.10786	12.0501	1.23825
prc	tail-specific protease	Product name confidence: class 2 (High similarity to functionally studied protein)	NC_002516.2:3642963-3645060	196.922	464.184	1.23707
PA2285	hypothetical protein	'Product name confidence: class 4 (Homologs of previously reported genes of unknown function%2C or no similarity to any previously reported sequences)'	NC_002516.2:2511056-2513841	2.05048	4.82589	1.23483
PA1897	hypothetical protein	'Product name confidence: class 4 (Homologs of previously reported genes of unknown function%2C or no similarity to any previously reported sequences)'	NC_002516.2:2067960-2068728	1.32888	3.12623	1.23421
PA4986	oxidoreductase	'Product name confidence: class 3 (Function proposed based on presence of conserved amino acid motif%2C structural feature or limited sequence similarity to an experimentally studied gene)'	NC_002516.2:5601148-5603095	20.4203	48.0276	1.23386
PA1639	hypothetical protein	'Product name confidence: class 4 (Homologs of previously reported genes of unknown function%2C or no similarity to any previously reported sequences)'	NC_002516.2:1785126-1785732	8.60787	20.2264	1.23251
PA4064	ABC transporter ATP-binding protein	'Product name confidence: class 3 (Function proposed based on presence of conserved amino acid motif%2C structural feature or limited sequence similarity to an experimentally studied gene)'	NC_002516.2:4541950-4542655	9.67816	22.7383	1.23232
PA2178	hypothetical protein	'Product name confidence: class 4 (Homologs of previously reported genes of unknown function%2C or no similarity to any previously reported sequences)'	NC_002516.2:2399671-2400280	9.3181	21.8417	1.22898
PA0688	alkaline phosphatase L	Product name confidence: class 2 (High similarity to functionally studied protein)	NC_002516.2:747469-748576	0.7985	1.87142	1.22877
PA2123	transcriptional regulator	'Product name confidence: class 3 (Function proposed based on presence of conserved amino acid motif%2C structural feature or limited sequence similarity to an experimentally studied gene)'	NC_002516.2:2335171-2336104	52.1383	121.917	1.22548
PA3886a	hypothetical protein	NA	NC_002516.2:4352523-4352769	12.435	29.0688	1.22507
PA1261	transcriptional regulator	'Product name confidence: class 3 (Function proposed based on presence of conserved amino acid motif%2C structural feature or limited sequence similarity to an experimentally studied gene)'	NC_002516.2:1369417-1370092	5.98829	13.9939	1.22458
PA1535	acyl-CoA dehydrogenase	'Product name confidence: class 3 (Function proposed based on presence of conserved amino acid motif%2C structural feature or limited sequence similarity to an experimentally studied gene)'	NC_002516.2:1673203-1674352	4.23039	9.88495	1.22444
PA4495	hypothetical protein	'Product name confidence: class 4 (Homologs of previously reported genes of unknown function%2C or no similarity to any previously reported sequences)'	NC_002516.2:5030524-5031235	515.2	1203.71	1.22428
PA5248	hypothetical protein	'Product name confidence: class 4 (Homologs of previously reported genes of unknown function%2C or no similarity to any previously reported sequences)'	NC_002516.2:5908396-5910298	16.4362	38.3976	1.22414
PA5539	GTP cyclohydrolase	'Product name confidence: class 4 (Homologs of previously reported genes of unknown function%2C or no similarity to any previously reported sequences)'	NC_002516.2:6231661-6233115	4.26711	9.96027	1.22293
PA2148	hypothetical protein	'Product name confidence: class 4 (Homologs of previously reported genes of unknown function%2C or no similarity to any previously reported sequences)'	NC_002516.2:2364310-2364802	7.9513	18.5284	1.22048
PA3711	transcriptional regulator	'Product name confidence: class 3 (Function proposed based on presence of conserved amino acid motif%2C structural feature or limited sequence similarity to an experimentally studied gene)'	NC_002516.2:4156183-4157089	9.03878	21.0591	1.22025
PA1577	hypothetical protein	'Product name confidence: class 4 (Homologs of previously reported genes of unknown function%2C or no similarity to any previously reported sequences)'	NC_002516.2:1716681-1717023	8.19054	19.0672	1.21906
PA1242	hypothetical protein	'Product name confidence: class 4 (Homologs of previously reported genes of unknown function%2C or no similarity to any previously reported sequences)'	NC_002516.2:1343452-1345225	10.882	25.3282	1.2188
PA1961	transcriptional regulator	'Product name confidence: class 3 (Function proposed based on presence of conserved amino acid motif%2C structural feature or limited sequence similarity to an experimentally studied gene)'	NC_002516.2:2144809-2145745	11.2847	26.2216	1.21639
osmC	osmotically inducible protein OsmC	Product name confidence: class 2 (High similarity to functionally studied protein)	NC_002516.2:73467-73923	42.0388	97.615	1.21538
PA4980	enoyl-CoA hydratase	'Product name confidence: class 3 (Function proposed based on presence of conserved amino acid motif%2C structural feature or limited sequence similarity to an experimentally studied gene)'	NC_002516.2:5592632-5593424	14.4608	33.5639	1.21476
PA3718	major facilitator superfamily transporter	'Product name confidence: class 3 (Function proposed based on presence of conserved amino acid motif%2C structural feature or limited sequence similarity to an experimentally studied gene)'	NC_002516.2:4164329-4165571	4.08847	9.48829	1.21459
PA2173	hypothetical protein	'Product name confidence: class 4 (Homologs of previously reported genes of unknown function%2C or no similarity to any previously reported sequences)'	NC_002516.2:2395284-2395635	45.801	106.134	1.21244
PA4987	transcriptional regulator	'Product name confidence: class 3 (Function proposed based on presence of conserved amino acid motif%2C structural feature or limited sequence similarity to an experimentally studied gene)'	NC_002516.2:5603172-5603772	4.13498	9.57369	1.2112
PA3174	transcriptional regulator	'Product name confidence: class 3 (Function proposed based on presence of conserved amino acid motif%2C structural feature or limited sequence similarity to an experimentally studied gene)'	NC_002516.2:3564444-3565173	5.56471	12.8822	1.211
parS	two-component sensor ParS	Product name confidence: class 1: Function experimentally demonstrated in P. aeruginosa	NC_002516.2:1950438-1951725	4.65402	10.7736	1.21095
mucC	positive regulator for alginate biosynthesis MucC	Product name confidence: class 1 (Function experimentally demonstrated in P. aeruginosa)	NC_002516.2:832506-833909	50.1106	115.989	1.21081
mucB	sigma factor AlgU regulator MucB	Product name confidence: class 1 (Function experimentally demonstrated in P. aeruginosa)	NC_002516.2:832506-833909	147.194	340.475	1.20983
PA3981	hypothetical protein	'Product name confidence: class 4 (Homologs of previously reported genes of unknown function%2C or no similarity to any previously reported sequences)'	NC_002516.2:4461387-4463718	90.5851	209.295	1.20819
PA4795	hypothetical protein	'Product name confidence: class 4 (Homologs of previously reported genes of unknown function%2C or no similarity to any previously reported sequences)'	NC_002516.2:5381144-5382458	16.213	37.4438	1.20758
PA0719	hypothetical protein	'Product name confidence: class 4 (Homologs of previously reported genes of unknown function%2C or no similarity to any previously reported sequences)'	NC_002516.2:789653-790031	9.11634	21.0267	1.20569
PA5075	ABC transporter permease	'Product name confidence: class 3 (Function proposed based on presence of conserved amino acid motif%2C structural feature or limited sequence similarity to an experimentally studied gene)'	NC_002516.2:5711476-5713166	30.8403	71.1067	1.20517
osmE	OsmE family transcriptional regulator	Product name confidence: class 2 (High similarity to functionally studied protein)	NC_002516.2:5472823-5473168	202.839	467.647	1.20509
PA3720	hypothetical protein	Product name confidence: class 1: Function experimentally demonstrated in P. aeruginosa	NC_002516.2:4165887-4166313	21.1136	48.4807	1.19924
pilS	two-component sensor PilS	Product name confidence: class 1 (Function experimentally demonstrated in P. aeruginosa)	NC_002516.2:5093377-5094970	8.97373	20.5936	1.19841
PA4616	C4-dicarboxylate-binding protein	'Product name confidence: class 3 (Function proposed based on presence of conserved amino acid motif%2C structural feature or limited sequence similarity to an experimentally studied gene)'	NC_002516.2:5173653-5174652	1.99256	4.5726	1.1984
aprD	alkaline protease secretion ATP-binding protein AprD	Product name confidence: class 1 (Function experimentally demonstrated in P. aeruginosa)	NC_002516.2:1350746-1353823	7.0118	16.0393	1.19375
PA3253	ABC transporter permease	'Product name confidence: class 3 (Function proposed based on presence of conserved amino acid motif%2C structural feature or limited sequence similarity to an experimentally studied gene)'	NC_002516.2:3637733-3640163	40.9691	93.6361	1.19253
PA1412	hypothetical protein	'Product name confidence: class 4 (Homologs of previously reported genes of unknown function%2C or no similarity to any previously reported sequences)'	NC_002516.2:1535585-1537650	0.670783	1.5328	1.19225
PA1282	major facilitator superfamily transporter	'Product name confidence: class 3 (Function proposed based on presence of conserved amino acid motif%2C structural feature or limited sequence similarity to an experimentally studied gene)'	NC_002516.2:1391863-1394069	8.45074	19.3053	1.19185
PA2711	spermidine/putrescine-binding protein	'Product name confidence: class 3 (Function proposed based on presence of conserved amino acid motif%2C structural feature or limited sequence similarity to an experimentally studied gene)'	NC_002516.2:3064784-3065876	4.59308	10.4884	1.19126
PA4796	hypothetical protein	'Product name confidence: class 4 (Homologs of previously reported genes of unknown function%2C or no similarity to any previously reported sequences)'	NC_002516.2:5381144-5382458	15.4726	35.3217	1.19084
PA2485	hypothetical protein	'Product name confidence: class 4 (Homologs of previously reported genes of unknown function%2C or no similarity to any previously reported sequences)'	NC_002516.2:2803344-2803623	55.644	126.941	1.18986
PA2284	hypothetical protein	'Product name confidence: class 4 (Homologs of previously reported genes of unknown function%2C or no similarity to any previously reported sequences)'	NC_002516.2:2511056-2513841	1.36176	3.10359	1.18847
PA2790	hypothetical protein	'Product name confidence: class 4 (Homologs of previously reported genes of unknown function%2C or no similarity to any previously reported sequences)'	NC_002516.2:3147764-3148250	158.921	361.374	1.18519
PA4849	hypothetical protein	'Product name confidence: class 4 (Homologs of previously reported genes of unknown function%2C or no similarity to any previously reported sequences)'	NC_002516.2:5444251-5445118	2.10185	4.77901	1.18505
dsbC	thiol:disulfide interchange protein DsbC	Product name confidence: class 2 (High similarity to functionally studied protein)	NC_002516.2:4189760-4190489	75.8031	171.898	1.18122
PA1005	hypothetical protein	'Product name confidence: class 4 (Homologs of previously reported genes of unknown function%2C or no similarity to any previously reported sequences)'	NC_002516.2:1089009-1090443	29.5367	66.9476	1.18052
PA2692	transcriptional regulator	'Product name confidence: class 3 (Function proposed based on presence of conserved amino acid motif%2C structural feature or limited sequence similarity to an experimentally studied gene)'	NC_002516.2:3046420-3046945	30.3722	68.801	1.17968
phnA	anthranilate synthase component I	Product name confidence: class 1 (Function experimentally demonstrated in P. aeruginosa)	NC_002516.2:1083971-1087095	54.6496	123.597	1.17736
PA5021	sodium/hydrogen antiporter	'Product name confidence: class 3 (Function proposed based on presence of conserved amino acid motif%2C structural feature or limited sequence similarity to an experimentally studied gene)'	NC_002516.2:5647813-5649430	9.92169	22.3768	1.17334
PA4894	hypothetical protein	'Product name confidence: class 4 (Homologs of previously reported genes of unknown function%2C or no similarity to any previously reported sequences)'	NC_002516.2:5489040-5489613	10.8666	24.4879	1.17216
pbpC	penicillin-binding protein 3A	Product name confidence: class 1 (Function experimentally demonstrated in P. aeruginosa)	NC_002516.2:2501719-2503417	9.36339	21.0805	1.17081
PA2134	hypothetical protein	'Product name confidence: class 4 (Homologs of previously reported genes of unknown function%2C or no similarity to any previously reported sequences)'	NC_002516.2:2349487-2350060	35.471	79.6993	1.16793
PA3263	recombination associated protein RdgC	'Product name confidence: class 4 (Homologs of previously reported genes of unknown function%2C or no similarity to any previously reported sequences)'	NC_002516.2:3651055-3651976	5.8573	13.1451	1.16622
PA5484	two-component sensor	'Product name confidence: class 3 (Function proposed based on presence of conserved amino acid motif%2C structural feature or limited sequence similarity to an experimentally studied gene)'	NC_002516.2:6173347-6176481	8.88619	19.9308	1.16537
PA1137	oxidoreductase	'Product name confidence: class 3 (Function proposed based on presence of conserved amino acid motif%2C structural feature or limited sequence similarity to an experimentally studied gene)'	NC_002516.2:1228211-1229198	34.0743	76.4156	1.16518
PA2108	thiamine pyrophosphate protein	'Product name confidence: class 3 (Function proposed based on presence of conserved amino acid motif%2C structural feature or limited sequence similarity to an experimentally studied gene)'	NC_002516.2:2318794-2320567	7.8225	17.5417	1.16508
PA1700	hypothetical protein	'Product name confidence: class 4 (Homologs of previously reported genes of unknown function%2C or no similarity to any previously reported sequences)'	NC_002516.2:1847226-1849072	4.24821	9.52222	1.16444
PA3424	hypothetical protein	'Product name confidence: class 4 (Homologs of previously reported genes of unknown function%2C or no similarity to any previously reported sequences)'	NC_002516.2:3833773-3835180	3.89608	8.7256	1.16323
PA2627	high frequency lysogenization protein HflD	'Product name confidence: class 4 (Homologs of previously reported genes of unknown function%2C or no similarity to any previously reported sequences)'	NC_002516.2:2969986-2971731	12.5103	28.0118	1.16292
PA0578	hypothetical protein	'Product name confidence: class 4 (Homologs of previously reported genes of unknown function%2C or no similarity to any previously reported sequences)'	NC_002516.2:638380-638830	7.31929	16.3717	1.16143
PA2836	secretion protein	'Product name confidence: class 3 (Function proposed based on presence of conserved amino acid motif%2C structural feature or limited sequence similarity to an experimentally studied gene)'	NC_002516.2:3189149-3191650	0.653224	1.45974	1.16006
PA2122	hypothetical protein	'Product name confidence: class 4 (Homologs of previously reported genes of unknown function%2C or no similarity to any previously reported sequences)'	NC_002516.2:2333998-2335135	118.53	264.393	1.15744
PA1566	hypothetical protein	'Product name confidence: class 4 (Homologs of previously reported genes of unknown function%2C or no similarity to any previously reported sequences)'	NC_002516.2:1706171-1707536	2.61308	5.80578	1.15174
cupA1	fimbrial subunit CupA1	Product name confidence: class 1 (Function experimentally demonstrated in P. aeruginosa)	NC_002516.2:2342492-2343044	12.5299	27.8378	1.15167
cupB2	chaperone CupB2	Product name confidence: class 2 (High similarity to functionally studied protein)	NC_002516.2:4568276-4569023	1.01298	2.24985	1.15122
PA4667	hypothetical protein	'Product name confidence: class 4 (Homologs of previously reported genes of unknown function%2C or no similarity to any previously reported sequences)'	NC_002516.2:5234996-5236769	56.0482	124.34	1.14955
PA4658	hypothetical protein	'Product name confidence: class 4 (Homologs of previously reported genes of unknown function%2C or no similarity to any previously reported sequences)'	NC_002516.2:5226025-5226982	2504.5	5552.1	1.14851
PA4820	hypothetical protein	'Product name confidence: class 4 (Homologs of previously reported genes of unknown function%2C or no similarity to any previously reported sequences)'	NC_002516.2:5407872-5410639	0.976757	2.16236	1.14653
PA5181.1	NA	Product name confidence: class 1: Function experimentally demonstrated in P. aeruginosa.	NC_002516.2:5835081-5835895	2.28233	5.04734	1.14502
PA1701	hypothetical protein	'Product name confidence: class 4 (Homologs of previously reported genes of unknown function%2C or no similarity to any previously reported sequences)'	NC_002516.2:1847226-1849072	0.878	1.94163	1.14498
PA3726	hypothetical protein	'Product name confidence: class 4 (Homologs of previously reported genes of unknown function%2C or no similarity to any previously reported sequences)'	NC_002516.2:4172528-4173068	7.94735	17.5705	1.14461
PA1909	hypothetical protein	'Product name confidence: class 4 (Homologs of previously reported genes of unknown function%2C or no similarity to any previously reported sequences)'	NC_002516.2:2080660-2081812	2.42291	5.35425	1.14394
PA2715	ferredoxin	'Product name confidence: class 3 (Function proposed based on presence of conserved amino acid motif%2C structural feature or limited sequence similarity to an experimentally studied gene)'	NC_002516.2:3070365-3070704	2.2067	4.87204	1.14264
oprP	phosphate-specific outer membrane porin OprP	Product name confidence: class 1 (Function experimentally demonstrated in P. aeruginosa)	NC_002516.2:3671226-3672549	0.375307	0.828504	1.14244
PA2224	hypothetical protein	'Product name confidence: class 4 (Homologs of previously reported genes of unknown function%2C or no similarity to any previously reported sequences)'	NC_002516.2:2446596-2447325	7.40479	16.3432	1.14216
PA2043	hypothetical protein	'Product name confidence: class 4 (Homologs of previously reported genes of unknown function%2C or no similarity to any previously reported sequences)'	NC_002516.2:2235429-2236332	10.7758	23.7417	1.13963
PA4586	hypothetical protein	'Product name confidence: class 4 (Homologs of previously reported genes of unknown function%2C or no similarity to any previously reported sequences)'	NC_002516.2:5135815-5136193	0.933384	2.05247	1.13682
PA2453	hypothetical protein	'Product name confidence: class 4 (Homologs of previously reported genes of unknown function%2C or no similarity to any previously reported sequences)'	NC_002516.2:2754601-2754823	12.4434	27.3611	1.13674
PA4877	hypothetical protein	'Product name confidence: class 4 (Homologs of previously reported genes of unknown function%2C or no similarity to any previously reported sequences)'	NC_002516.2:5473211-5473619	65.9496	144.962	1.13624
PA4334	manganese transporter MntH	'Product name confidence: class 3 (Function proposed based on presence of conserved amino acid motif%2C structural feature or limited sequence similarity to an experimentally studied gene)'	NC_002516.2:4863272-4864529	15.1889	33.3815	1.13603
rnk	nucleoside diphosphate kinase regulator	Product name confidence: class 2 (High similarity to functionally studied protein)	NC_002516.2:5940019-5940424	41.1475	90.4005	1.13553
PA3971	hypothetical protein	'Product name confidence: class 4 (Homologs of previously reported genes of unknown function%2C or no similarity to any previously reported sequences)'	NC_002516.2:4450446-4450878	34.0282	74.6843	1.13408
PA2820	hypothetical protein	'Product name confidence: class 4 (Homologs of previously reported genes of unknown function%2C or no similarity to any previously reported sequences)'	NC_002516.2:3174130-3174904	85.1964	186.977	1.134
PA4643	hypothetical protein	'Product name confidence: class 4 (Homologs of previously reported genes of unknown function%2C or no similarity to any previously reported sequences)'	NC_002516.2:5211078-5211564	16.7302	36.7099	1.13372
PA4991	hypothetical protein	'Product name confidence: class 4 (Homologs of previously reported genes of unknown function%2C or no similarity to any previously reported sequences)'	NC_002516.2:5606495-5608480	22.8546	50.0801	1.13175
mqoA	malate:quinone oxidoreductase	Product name confidence: class 2 (High similarity to functionally studied protein)	NC_002516.2:3856748-3858320	24.9798	54.7162	1.13121
PA5407	hypothetical protein	'Product name confidence: class 4 (Homologs of previously reported genes of unknown function%2C or no similarity to any previously reported sequences)'	NC_002516.2:6083522-6084545	2.60689	5.70483	1.12986
fruR	FruR family transcriptional regulator	Product name confidence: class 2 (High similarity to functionally studied protein)	NC_002516.2:3994738-3995728	43.5051	95.1322	1.12875
gcdH	glutaryl-CoA dehydrogenase	Product name confidence: class 2 (High similarity to functionally studied protein)	NC_002516.2:502718-503900	149.057	325.066	1.12487
PA0712	hypothetical protein	'Product name confidence: class 4 (Homologs of previously reported genes of unknown function%2C or no similarity to any previously reported sequences)'	NC_002516.2:783575-783833	1.82884	3.98734	1.12449
hemH	ferrochelatase	Product name confidence: class 2 (High similarity to functionally studied protein)	NC_002516.2:5222539-5224476	283.578	618.229	1.1244
ribF	bifunctional riboflavin kinase/FMN adenylyltransferase	Product name confidence: class 2 (High similarity to functionally studied protein)	NC_002516.2:5109805-5110744	43.1043	93.916	1.12354
PA0354	hypothetical protein	'Product name confidence: class 4 (Homologs of previously reported genes of unknown function%2C or no similarity to any previously reported sequences)'	NC_002516.2:398223-399420	10.2707	22.3426	1.12126
PA3660	sodium/hydrogen antiporter	'Product name confidence: class 3 (Function proposed based on presence of conserved amino acid motif%2C structural feature or limited sequence similarity to an experimentally studied gene)'	NC_002516.2:4100103-4101849	27.7119	60.2649	1.12081
fptA	Fe(III)-pyochelin outer membrane receptor	Product name confidence: class 1 (Function experimentally demonstrated in P. aeruginosa)	NC_002516.2:4724357-4726801	2.69534	5.86041	1.12053
rho	transcription termination factor Rho	Product name confidence: class 2 (High similarity to functionally studied protein)	NC_002516.2:5898864-5900124	157.365	341.955	1.11969
PA2338	maltose/mannitol ABC transporter substrate-binding protein	'Product name confidence: class 3 (Function proposed based on presence of conserved amino acid motif%2C structural feature or limited sequence similarity to an experimentally studied gene)'	NC_002516.2:2582096-2583407	535.151	1162.88	1.11969
PA3336	major facilitator superfamily transporter	'Product name confidence: class 3 (Function proposed based on presence of conserved amino acid motif%2C structural feature or limited sequence similarity to an experimentally studied gene)'	NC_002516.2:3744900-3746067	9.88369	21.4769	1.11967
hasAp	heme acquisition protein HasA	Product name confidence: class 1 (Function experimentally demonstrated in P. aeruginosa)	NC_002516.2:3813957-3814575	2.00775	4.36181	1.11935
nalC	transcriptional regulator	Product name confidence: class 1: Function experimentally demonstrated in P. aeruginosa.	NC_002516.2:4166517-4167159	23.1594	50.3035	1.11906
PA0340	hypothetical protein	'Product name confidence: class 4 (Homologs of previously reported genes of unknown function%2C or no similarity to any previously reported sequences)'	NC_002516.2:382913-383717	6.93209	15.0511	1.11851
msbA	transporter MsbA	Product name confidence: class 2 (High similarity to functionally studied protein)	NC_002516.2:5613732-5615544	23.279	50.5155	1.1177
PA3827	hypothetical protein	'Product name confidence: class 4 (Homologs of previously reported genes of unknown function%2C or no similarity to any previously reported sequences)'	NC_002516.2:4284416-4286595	20.518	44.475	1.1161
PA3222	hypothetical protein	'Product name confidence: class 4 (Homologs of previously reported genes of unknown function%2C or no similarity to any previously reported sequences)'	NC_002516.2:3610249-3611149	5.99125	12.979	1.11525
PA0132	beta alanine--pyruvate transaminase	NA	NC_002516.2:149137-150771	138.894	300.575	1.11374
PA5403	transcriptional regulator	'Product name confidence: class 3 (Function proposed based on presence of conserved amino acid motif%2C structural feature or limited sequence similarity to an experimentally studied gene)'	NC_002516.2:6082866-6083073	3.1291	6.76605	1.11256
fimU	type 4 fimbrial biogenesis protein FimU	Product name confidence: class 1 (Function experimentally demonstrated in P. aeruginosa)	NC_002516.2:5098211-5100671	410.013	886.125	1.11184
PA2173a	hypothetical protein	NA	NC_002516.2:2395690-2395912	53.7071	115.932	1.1101
mucR	signaling protein	Product name confidence: class 1: Function experimentally demonstrated in P. aeruginosa.	NC_002516.2:1868705-1870763	15.7201	33.8982	1.1086
PA3982	metalloprotease	'Product name confidence: class 4 (Homologs of previously reported genes of unknown function%2C or no similarity to any previously reported sequences)'	NC_002516.2:4461387-4463718	56.1997	120.851	1.10459
PA2040	glutamine synthetase	'Product name confidence: class 3 (Function proposed based on presence of conserved amino acid motif%2C structural feature or limited sequence similarity to an experimentally studied gene)'	NC_002516.2:2230688-2232065	78.8764	169.474	1.1034
PA2422	hypothetical protein	'Product name confidence: class 4 (Homologs of previously reported genes of unknown function%2C or no similarity to any previously reported sequences)'	NC_002516.2:2705772-2706087	23.8461	51.1798	1.10182
PA1629	enoyl-CoA hydratase	'Product name confidence: class 3 (Function proposed based on presence of conserved amino acid motif%2C structural feature or limited sequence similarity to an experimentally studied gene)'	NC_002516.2:1772654-1773440	8.68784	18.5918	1.0976
PA5055	hypothetical protein	'Product name confidence: class 4 (Homologs of previously reported genes of unknown function%2C or no similarity to any previously reported sequences)'	NC_002516.2:5694575-5694947	37.0914	79.3559	1.09725
PA1872	hypothetical protein	'Product name confidence: class 4 (Homologs of previously reported genes of unknown function%2C or no similarity to any previously reported sequences)'	NC_002516.2:2034065-2034857	67.0347	143.386	1.09692
PA0699	PpiC-type peptidyl-prolyl cis-trans isomerase	'Product name confidence: class 3 (Function proposed based on presence of conserved amino acid motif%2C structural feature or limited sequence similarity to an experimentally studied gene)'	NC_002516.2:771330-772700	2.04163	4.36144	1.09509
PA1565	oxidoreductase	'Product name confidence: class 3 (Function proposed based on presence of conserved amino acid motif%2C structural feature or limited sequence similarity to an experimentally studied gene)'	NC_002516.2:1704792-1706103	1.89083	4.03138	1.09226
PA3020	lytic transglycosylase	'Product name confidence: class 3 (Function proposed based on presence of conserved amino acid motif%2C structural feature or limited sequence similarity to an experimentally studied gene)'	NC_002516.2:3381962-3383891	43.918	93.2654	1.08653
PA4960	phosphoserine phosphatase	'Product name confidence: class 3 (Function proposed based on presence of conserved amino acid motif%2C structural feature or limited sequence similarity to an experimentally studied gene)'	NC_002516.2:5567654-5568944	21.7881	46.2268	1.08519
omlA	outer membrane lipoprotein OmlA	Product name confidence: class 1 (Function experimentally demonstrated in P. aeruginosa)	NC_002516.2:5352176-5352707	55.4059	117.493	1.08447
liuC	gamma-carboxygeranoyl-CoA hydratase	'class 3: Function proposed based on presence of conserved amino acid motif%2C structural feature or limited sequence similarity to an experimentally studied gene'	NC_002516.2:2200684-2203446	9.74865	20.6281	1.08134
PA3899	RNA polymerase sigma factor	'Product name confidence: class 3 (Function proposed based on presence of conserved amino acid motif%2C structural feature or limited sequence similarity to an experimentally studied gene)'	NC_002516.2:4367282-4368742	17.4772	36.9813	1.08132
PA3202	hypothetical protein	'Product name confidence: class 4 (Homologs of previously reported genes of unknown function%2C or no similarity to any previously reported sequences)'	NC_002516.2:3593732-3594032	133.502	282.412	1.08094
pabB	para-aminobenzoate synthase component I	Product name confidence: class 2 (High similarity to functionally studied protein)	NC_002516.2:1897289-1898651	15.0163	31.7292	1.07928
PA4940	hypothetical protein	'Product name confidence: class 4 (Homologs of previously reported genes of unknown function%2C or no similarity to any previously reported sequences)'	NC_002516.2:5544635-5544821	82.0488	173.285	1.07859
PA2293	hypothetical protein	'Product name confidence: class 4 (Homologs of previously reported genes of unknown function%2C or no similarity to any previously reported sequences)'	NC_002516.2:2522957-2525846	2.99721	6.32908	1.07838
bexR	bistable expression regulator BexR	Product name confidence: class 1: Function experimentally demonstrated in P. aeruginosa	NC_002516.2:2728541-2729456	2.25639	4.76235	1.07766
mucK	cis%2Ccis-muconate transporter MucK	Product name confidence: class 2 (High similarity to functionally studied protein)	NC_002516.2:1104008-1105364	1.55654	3.28464	1.07739
PA0827	hypothetical protein	'Product name confidence: class 4 (Homologs of previously reported genes of unknown function%2C or no similarity to any previously reported sequences)'	NC_002516.2:901933-902812	9.12486	19.2361	1.07594
PA1359	transcriptional regulator	'Product name confidence: class 3 (Function proposed based on presence of conserved amino acid motif%2C structural feature or limited sequence similarity to an experimentally studied gene)'	NC_002516.2:1471015-1473980	14.971	31.5594	1.0759
PA1742	amidotransferase	'Product name confidence: class 3 (Function proposed based on presence of conserved amino acid motif%2C structural feature or limited sequence similarity to an experimentally studied gene)'	NC_002516.2:1886277-1887000	251.649	529.886	1.07427
xcpQ	type II secretion system protein D	Product name confidence: class 1 (Function experimentally demonstrated in P. aeruginosa)	NC_002516.2:3484353-3486330	25.1795	52.9322	1.07189
PA4683	hypothetical protein	'Product name confidence: class 4 (Homologs of previously reported genes of unknown function%2C or no similarity to any previously reported sequences)'	NC_002516.2:5251870-5252473	38.965	81.8987	1.07166
PA0613	hypothetical protein	'Product name confidence: class 4 (Homologs of previously reported genes of unknown function%2C or no similarity to any previously reported sequences)'	NC_002516.2:674666-675026	67.4989	141.697	1.06987
PA1305	hypothetical protein	'Product name confidence: class 4 (Homologs of previously reported genes of unknown function%2C or no similarity to any previously reported sequences)'	NC_002516.2:1416962-1417436	55.1254	115.678	1.06932
PA2154	hypothetical protein	'Product name confidence: class 4 (Homologs of previously reported genes of unknown function%2C or no similarity to any previously reported sequences)'	NC_002516.2:2373609-2377476	7.23963	15.1898	1.06912
PA1878	hypothetical protein	'Product name confidence: class 4 (Homologs of previously reported genes of unknown function%2C or no similarity to any previously reported sequences)'	NC_002516.2:2048569-2049148	7.49016	15.713	1.06889
PA2865	glycosylase	'Product name confidence: class 3 (Function proposed based on presence of conserved amino acid motif%2C structural feature or limited sequence similarity to an experimentally studied gene)'	NC_002516.2:3216988-3218419	17.0826	35.8294	1.06862
PA2708	hypothetical protein	'Product name confidence: class 4 (Homologs of previously reported genes of unknown function%2C or no similarity to any previously reported sequences)'	NC_002516.2:3061732-3062818	18.9147	39.6593	1.06815
PA1564	sulfurtransferase TusA	'Product name confidence: class 4 (Homologs of previously reported genes of unknown function%2C or no similarity to any previously reported sequences)'	NC_002516.2:1704521-1704761	27.0266	56.665	1.06808
PA4753	hypothetical protein	'Product name confidence: class 4 (Homologs of previously reported genes of unknown function%2C or no similarity to any previously reported sequences)'	NC_002516.2:5338617-5338932	100.308	210.289	1.06794
PA4859	ABC transporter permease	'Product name confidence: class 3 (Function proposed based on presence of conserved amino acid motif%2C structural feature or limited sequence similarity to an experimentally studied gene)'	NC_002516.2:5457863-5461383	0.9549	2.00156	1.0677
xylL	1%2C6-dihydroxycyclohexa-2%2C4-diene-1-carboxylate dehydrogenase	Product name confidence: class 2 (High similarity to functionally studied protein)	NC_002516.2:2832368-2833130	4.15841	8.71544	1.06754
PA1624	hypothetical protein	'Product name confidence: class 4 (Homologs of previously reported genes of unknown function%2C or no similarity to any previously reported sequences)'	NC_002516.2:1766955-1767762	103.29	216.025	1.0645
glpM	membrane protein GlpM	Product name confidence: class 1 (Function experimentally demonstrated in P. aeruginosa)	NC_002516.2:4018111-4018441	4.19898	8.77957	1.06411
nrdR	transcriptional regulator NrdR	class 2: Function of highly similar gene experimentally demonstrated in another organism (and gene context consistent in terms of pathways its involved in (if known).	NC_002516.2:4536920-4538503	34.7648	72.6378	1.06309
PA4440	hypothetical protein	'Product name confidence: class 4 (Homologs of previously reported genes of unknown function%2C or no similarity to any previously reported sequences)'	NC_002516.2:4973399-4974029	41.6153	86.7959	1.06051
PA3084	hypothetical protein	'Product name confidence: class 4 (Homologs of previously reported genes of unknown function%2C or no similarity to any previously reported sequences)'	NC_002516.2:3463055-3463856	33.7153	70.2669	1.05944
PA2834	transcriptional regulator	'Product name confidence: class 3 (Function proposed based on presence of conserved amino acid motif%2C structural feature or limited sequence similarity to an experimentally studied gene)'	NC_002516.2:3186448-3187408	8.5196	17.7228	1.05675
flgB	flagellar basal-body rod protein FlgB	Product name confidence: class 2 (High similarity to functionally studied protein)	NC_002516.2:1164274-1164682	141.591	293.508	1.05167
PA1189	Zn-dependent metalloprotease	NA	NC_002516.2:1291147-1291645	5.02976	10.4223	1.05111
hutU	urocanate hydratase	Product name confidence: class 2 (High similarity to functionally studied protein)	NC_002516.2:5743073-5744753	178.641	369.517	1.04858
phzG2	pyridoxamine 5'-phosphate oxidase	Product name confidence: class 1 (Function experimentally demonstrated in P. aeruginosa)	NC_002516.2:2076310-2076958	24.378	50.409	1.0481
lipH	lipase chaperone	Product name confidence: class 1 (Function experimentally demonstrated in P. aeruginosa)	NC_002516.2:3215422-3216289	61.562	127.2	1.04699
ohr	organic hydroperoxide resistance protein	Product name confidence: class 2 (High similarity to functionally studied protein)	NC_002516.2:3203997-3204426	11.8103	24.3832	1.04584
PA0711	hypothetical protein	'Product name confidence: class 4 (Homologs of previously reported genes of unknown function%2C or no similarity to any previously reported sequences)'	NC_002516.2:783008-783515	3.17597	6.55522	1.04545
PA3073	hypothetical protein	'Product name confidence: class 4 (Homologs of previously reported genes of unknown function%2C or no similarity to any previously reported sequences)'	NC_002516.2:3443813-3449643	7.84241	16.1708	1.04402
PA2489	transcriptional regulator	'Product name confidence: class 3 (Function proposed based on presence of conserved amino acid motif%2C structural feature or limited sequence similarity to an experimentally studied gene)'	NC_002516.2:2805020-2805836	32.8697	67.7742	1.04398
PA2775	hypothetical protein	'Product name confidence: class 4 (Homologs of previously reported genes of unknown function%2C or no similarity to any previously reported sequences)'	NC_002516.2:3132820-3133258	5.48811	11.3085	1.04302
PA2167	hypothetical protein	'Product name confidence: class 4 (Homologs of previously reported genes of unknown function%2C or no similarity to any previously reported sequences)'	NC_002516.2:2390948-2392819	16.4221	33.8208	1.04227
PA3566	hypothetical protein	'Product name confidence: class 4 (Homologs of previously reported genes of unknown function%2C or no similarity to any previously reported sequences)'	NC_002516.2:3997821-3998115	33.7093	69.3874	1.04153
PA4509	hypothetical protein	'Product name confidence: class 4 (Homologs of previously reported genes of unknown function%2C or no similarity to any previously reported sequences)'	NC_002516.2:5047283-5049639	17.6114	36.2399	1.04107
PA5309	oxidoreductase	'Product name confidence: class 3 (Function proposed based on presence of conserved amino acid motif%2C structural feature or limited sequence similarity to an experimentally studied gene)'	NC_002516.2:5977788-5979108	12.3616	25.4363	1.04102
PA1222	membrane-bound lytic murein transglycosylase A	'Product name confidence: class 3 (Function proposed based on presence of conserved amino acid motif%2C structural feature or limited sequence similarity to an experimentally studied gene)'	NC_002516.2:1324792-1325950	4.57298	9.40701	1.0406
PA0569	hypothetical protein	'Product name confidence: class 4 (Homologs of previously reported genes of unknown function%2C or no similarity to any previously reported sequences)'	NC_002516.2:623367-623838	12.3151	25.3268	1.04024
trpF	N-(5'-phosphoribosyl)anthranilate isomerase	Product name confidence: class 1 (Function experimentally demonstrated in P. aeruginosa)	NC_002516.2:3493841-3494477	70.3293	144.364	1.03752
dapE	succinyl-diaminopimelate desuccinylase	Product name confidence: class 2 (High similarity to functionally studied protein)	NC_002516.2:1258487-1260442	12.1968	25.0252	1.03688
PA0570	hypothetical protein	'Product name confidence: class 4 (Homologs of previously reported genes of unknown function%2C or no similarity to any previously reported sequences)'	NC_002516.2:623851-624803	8.29246	17.0065	1.03621
nhaP	Na+/H+ antiporter NhaP	Product name confidence: class 1 (Function experimentally demonstrated in P. aeruginosa)	NC_002516.2:4352827-4354102	4.82067	9.87257	1.03419
PA5189	transcriptional regulator	'Product name confidence: class 3 (Function proposed based on presence of conserved amino acid motif%2C structural feature or limited sequence similarity to an experimentally studied gene)'	NC_002516.2:5842274-5843183	10.0271	20.5184	1.03301
PA0166	transporter	'Product name confidence: class 3 (Function proposed based on presence of conserved amino acid motif%2C structural feature or limited sequence similarity to an experimentally studied gene)'	NC_002516.2:190197-191604	1.7117	3.50121	1.03243
PA3579	glycerol kinase	'Product name confidence: class 3 (Function proposed based on presence of conserved amino acid motif%2C structural feature or limited sequence similarity to an experimentally studied gene)'	NC_002516.2:4010522-4012007	13.8602	28.3322	1.03149
PA4794	hypothetical protein	'Product name confidence: class 4 (Homologs of previously reported genes of unknown function%2C or no similarity to any previously reported sequences)'	NC_002516.2:5381144-5382458	37.3273	76.2574	1.03065
PA5158	hypothetical protein	'Product name confidence: class 3 (Function proposed based on presence of conserved amino acid motif%2C structural feature or limited sequence similarity to an experimentally studied gene)'	NC_002516.2:5805679-5807158	8.46172	17.2858	1.03057
PA2710	hypothetical protein	'Product name confidence: class 4 (Homologs of previously reported genes of unknown function%2C or no similarity to any previously reported sequences)'	NC_002516.2:3063971-3064586	26.6965	54.4872	1.02926
PA1360	hypothetical protein	'Product name confidence: class 4 (Homologs of previously reported genes of unknown function%2C or no similarity to any previously reported sequences)'	NC_002516.2:1471015-1473980	8.73788	17.8259	1.02862
PA0307	hypothetical protein	'Product name confidence: class 4 (Homologs of previously reported genes of unknown function%2C or no similarity to any previously reported sequences)'	NC_002516.2:348439-350069	9.26857	18.9064	1.02845
PA2490	hypothetical protein	'Product name confidence: class 4 (Homologs of previously reported genes of unknown function%2C or no similarity to any previously reported sequences)'	NC_002516.2:2805916-2806291	7.29057	14.8713	1.02843
PA3432	hypothetical protein	'Product name confidence: class 4 (Homologs of previously reported genes of unknown function%2C or no similarity to any previously reported sequences)'	NC_002516.2:3839685-3840748	5.31029	10.8134	1.02595
PA1494	hypothetical protein	'Product name confidence: class 4 (Homologs of previously reported genes of unknown function%2C or no similarity to any previously reported sequences)'	NC_002516.2:1621471-1623127	84.9542	172.955	1.02564
hisG	ATP phosphoribosyltransferase	Product name confidence: class 2 (High similarity to functionally studied protein)	NC_002516.2:4983551-4984187	33.3028	67.7844	1.02531
mexC	resistance-nodulation-cell division (RND) multidrug efflux membrane fusion protein MexC	Product name confidence: class 1 (Function experimentally demonstrated in P. aeruginosa)	NC_002516.2:5154236-5155400	9.07524	18.4665	1.0249
PA4011	hypothetical protein	'Product name confidence: class 4 (Homologs of previously reported genes of unknown function%2C or no similarity to any previously reported sequences)'	NC_002516.2:4490561-4492591	61.8963	125.741	1.02253
ribA	GTP cyclohydrolase II	Product name confidence: class 2 (High similarity to functionally studied protein)	NC_002516.2:4528781-4530612	79.2908	161.073	1.02249
PA2192	hypothetical protein	'Product name confidence: class 4 (Homologs of previously reported genes of unknown function%2C or no similarity to any previously reported sequences)'	NC_002516.2:2411708-2412122	12.5311	25.4453	1.02189
spoT	guanosine-3'%2C5'-bis(diphosphate) 3'-pyrophosphohydrolase	Product name confidence: class 2 (High similarity to functionally studied protein)	NC_002516.2:6006230-6008336	40.8512	82.8637	1.02036
PA4757	leucine export protein LeuE	'Product name confidence: class 4 (Homologs of previously reported genes of unknown function%2C or no similarity to any previously reported sequences)'	NC_002516.2:5343104-5343755	44.8478	90.9095	1.01939
nuoN	NADH-quinone oxidoreductase subunit N	Product name confidence: class 2 (High similarity to functionally studied protein)	NC_002516.2:2996264-2997725	19.9568	40.4531	1.01937
PA0535	transcriptional regulator	'Product name confidence: class 3 (Function proposed based on presence of conserved amino acid motif%2C structural feature or limited sequence similarity to an experimentally studied gene)'	NC_002516.2:594579-595134	49.7037	100.69	1.0185
aprE	alkaline protease secretion protein AprE	Product name confidence: class 1 (Function experimentally demonstrated in P. aeruginosa)	NC_002516.2:1350746-1353823	6.48655	13.1368	1.01809
PA3455	hypothetical protein	'Product name confidence: class 4 (Homologs of previously reported genes of unknown function%2C or no similarity to any previously reported sequences)'	NC_002516.2:3860674-3862165	88.2939	178.644	1.0167
PA2030	hypothetical protein	'Product name confidence: class 4 (Homologs of previously reported genes of unknown function%2C or no similarity to any previously reported sequences)'	NC_002516.2:2220648-2221157	23.7241	47.9297	1.01457
PA1212	major facilitator superfamily transporter	'Product name confidence: class 3 (Function proposed based on presence of conserved amino acid motif%2C structural feature or limited sequence similarity to an experimentally studied gene)'	NC_002516.2:1311503-1317202	6.6415	13.4165	1.01442
femR	sigma factor regulator FemR	Product name confidence: class 1: Function experimentally demonstrated in P. aeruginosa	NC_002516.2:2084475-2085929	23.77	48.0027	1.01397
PA0560	hypothetical protein	'Product name confidence: class 4 (Homologs of previously reported genes of unknown function%2C or no similarity to any previously reported sequences)'	NC_002516.2:617661-618150	7.53314	15.2093	1.01363
PA3252	ABC transporter permease	'Product name confidence: class 3 (Function proposed based on presence of conserved amino acid motif%2C structural feature or limited sequence similarity to an experimentally studied gene)'	NC_002516.2:3637733-3640163	29.8976	60.2572	1.0111
PA0730	(R)-3-hydroxydecanoyl-ACP:CoA transacylase	'Product name confidence: class 3 (Function proposed based on presence of conserved amino acid motif%2C structural feature or limited sequence similarity to an experimentally studied gene)'	NC_002516.2:797924-798827	8.1971	16.5011	1.00938
PA3360	secretion protein	'Product name confidence: class 3 (Function proposed based on presence of conserved amino acid motif%2C structural feature or limited sequence similarity to an experimentally studied gene)'	NC_002516.2:3771502-3772561	2.78639	5.5983	1.00659
PA4592	hypothetical protein	'Product name confidence: class 4 (Homologs of previously reported genes of unknown function%2C or no similarity to any previously reported sequences)'	NC_002516.2:5141785-5146403	3.52846	7.07892	1.00449
PA3388	S-adenosylmethionine-dependent methyltransferase RcsF	'Product name confidence: class 4 (Homologs of previously reported genes of unknown function%2C or no similarity to any previously reported sequences)'	NC_002516.2:3793112-3793808	3.62596	7.2736	1.00431
waaL	O-antigen ligase WaaL	Product name confidence: class 1 (Function experimentally demonstrated in P. aeruginosa)	NC_002516.2:5616309-5617515	9.24289	18.5103	1.00191
PA2987	lipoprotein-releasing system ABC transporter ATP-binding protein	'Product name confidence: class 3 (Function proposed based on presence of conserved amino acid motif%2C structural feature or limited sequence similarity to an experimentally studied gene)'	NC_002516.2:3345112-3347039	16.7888	33.6151	1.00161
PA1699	hypothetical protein	'Product name confidence: class 4 (Homologs of previously reported genes of unknown function%2C or no similarity to any previously reported sequences)'	NC_002516.2:1847226-1849072	9.6319	19.2794	1.00117
PA0454	hypothetical protein	'Product name confidence: class 4 (Homologs of previously reported genes of unknown function%2C or no similarity to any previously reported sequences)'	NC_002516.2:509860-512790	15.9352	31.8951	1.00111
PA0734	hypothetical protein	'Product name confidence: class 4 (Homologs of previously reported genes of unknown function%2C or no similarity to any previously reported sequences)'	NC_002516.2:801274-802239	42.712	85.4697	1.00077

## Sheet: Table S3B
Table S3B Down-regulated genes in P. aeruginosa on UV exposure.
Genes	Products	Note	Locus	FPKM		log2(Fold Change)
				Ctrl	UV
PA0284	hypothetical protein	'Product name confidence: class 4 (Homologs of previously reported genes of unknown function%2C or no similarity to any previously reported sequences)'	NC_002516.2:317965-318148	9.90106	0	'-Inf
PA3237	hypothetical protein	'Product name confidence: class 4 (Homologs of previously reported genes of unknown function%2C or no similarity to any previously reported sequences)'	NC_002516.2:3624836-3625058	8.33788	0	'-Inf
PA4823	hypothetical protein	'Product name confidence: class 4 (Homologs of previously reported genes of unknown function%2C or no similarity to any previously reported sequences)'	NC_002516.2:5414278-5414488	7.70918	0	'-Inf
PA5405	hypothetical protein	'Product name confidence: class 4 (Homologs of previously reported genes of unknown function%2C or no similarity to any previously reported sequences)'	NC_002516.2:6083522-6084545	7.52119	0	'-Inf
PA0645	hypothetical protein	'Product name confidence: class 4 (Homologs of previously reported genes of unknown function%2C or no similarity to any previously reported sequences)'	NC_002516.2:699743-701381	7.5115	0	'-Inf
PA0627	hypothetical protein	'Product name confidence: class 4 (Homologs of previously reported genes of unknown function%2C or no similarity to any previously reported sequences)'	NC_002516.2:685845-686899	3.14672	0	'-Inf
PA2292	hypothetical protein	'Product name confidence: class 4 (Homologs of previously reported genes of unknown function%2C or no similarity to any previously reported sequences)'	NC_002516.2:2522957-2525846	3.08117	0	'-Inf
PA0819	hypothetical protein	'Product name confidence: class 4 (Homologs of previously reported genes of unknown function%2C or no similarity to any previously reported sequences)'	NC_002516.2:895823-896117	2.96389	0	'-Inf
exbD2	transporter ExbD	Product name confidence: class 2 (High similarity to functionally studied protein)	NC_002516.2:767172-767592	2.96375	0	'-Inf
PA0680	HxcV pseudopilin	'Product name confidence: class 3 (Function proposed based on presence of conserved amino acid motif%2C structural feature or limited sequence similarity to an experimentally studied gene)'	NC_002516.2:738110-738485	2.54409	0	'-Inf
PA1233	hypothetical protein	'Product name confidence: class 4 (Homologs of previously reported genes of unknown function%2C or no similarity to any previously reported sequences)'	NC_002516.2:1331726-1334928	1.8275	0	'-Inf
PA3780	hypothetical protein	'Product name confidence: class 4 (Homologs of previously reported genes of unknown function%2C or no similarity to any previously reported sequences)'	NC_002516.2:4238807-4240579	1.33039	0	'-Inf
PA1924	hypothetical protein	'Product name confidence: class 4 (Homologs of previously reported genes of unknown function%2C or no similarity to any previously reported sequences)'	NC_002516.2:2097490-2104096	1.28761	0	'-Inf
PA4098	short-chain dehydrogenase	'Product name confidence: class 3 (Function proposed based on presence of conserved amino acid motif%2C structural feature or limited sequence similarity to an experimentally studied gene)'	NC_002516.2:4580582-4581308	0.940782	0	'-Inf
PA1955	hypothetical protein	'Product name confidence: class 4 (Homologs of previously reported genes of unknown function%2C or no similarity to any previously reported sequences)'	NC_002516.2:2140432-2141487	0.455611	0	'-Inf
PA2203	amino acid permease	'Product name confidence: class 3 (Function proposed based on presence of conserved amino acid motif%2C structural feature or limited sequence similarity to an experimentally studied gene)'	NC_002516.2:2422021-2422738	0.452472	0	'-Inf
PA2087	hypothetical protein	'Product name confidence: class 4 (Homologs of previously reported genes of unknown function%2C or no similarity to any previously reported sequences)'	NC_002516.2:2295532-2297920	0.44146	0	'-Inf
PA3381	transcriptional regulator	'Product name confidence: class 3 (Function proposed based on presence of conserved amino acid motif%2C structural feature or limited sequence similarity to an experimentally studied gene)'	NC_002516.2:3787488-3788211	0.338058	0	'-Inf
wzz	O-antigen chain length regulator	Product name confidence: class 1 (Function experimentally demonstrated in P. aeruginosa)	NC_002516.2:3545880-3546927	0.291268	0	'-Inf
sdsA1	SDS hydrolase SdsA1	class 1: Function experimentally demonstrated in P. aeruginosa	NC_002516.2:806804-808781	417.183	5.10753	-6.35191
PA4298	hypothetical protein	'Product name confidence: class 4 (Homologs of previously reported genes of unknown function%2C or no similarity to any previously reported sequences)'	NC_002516.2:4823079-4823364	47.8395	5.0498	-3.2439
PA2349	hypothetical protein	'Product name confidence: class 4 (Homologs of previously reported genes of unknown function%2C or no similarity to any previously reported sequences)'	NC_002516.2:2595984-2598522	2.35995	0.257458	-3.19634
pscT	translocation protein in type III secretion	Product name confidence: class 2 (High similarity to functionally studied protein)	NC_002516.2:1840467-1842565	3.10138	0.383497	-3.01562
PA2205	hypothetical protein	'Product name confidence: class 4 (Homologs of previously reported genes of unknown function%2C or no similarity to any previously reported sequences)'	NC_002516.2:2423923-2424400	8.23079	1.21396	-2.76131
nrdG	class III (anaerobic) ribonucleoside-triphosphate reductase activating protein NrdG	class 2: Function of highly similar gene experimentally demonstrated in another organism (and gene context consistent in terms of pathways its involved in (if known).	NC_002516.2:2093443-2094142	15.2093	2.27624	-2.74023
PA4860	ABC transporter permease	'Product name confidence: class 3 (Function proposed based on presence of conserved amino acid motif%2C structural feature or limited sequence similarity to an experimentally studied gene)'	NC_002516.2:5457863-5461383	1.67245	0.267937	-2.642
PA1966	hypothetical protein	'Product name confidence: class 4 (Homologs of previously reported genes of unknown function%2C or no similarity to any previously reported sequences)'	NC_002516.2:2149471-2149843	11.9139	2.03494	-2.54958
PA1096	hypothetical protein	'Product name confidence: class 4 (Homologs of previously reported genes of unknown function%2C or no similarity to any previously reported sequences)'	NC_002516.2:1187008-1187305	23.6791	4.0702	-2.54044
PA4354	hypothetical protein	'Product name confidence: class 4 (Homologs of previously reported genes of unknown function%2C or no similarity to any previously reported sequences)'	NC_002516.2:4882052-4882355	12.6538	2.49793	-2.34077
PA3442	aliphatic sulfonates ABC transporter ATP-binding subunit	'Product name confidence: class 3 (Function proposed based on presence of conserved amino acid motif%2C structural feature or limited sequence similarity to an experimentally studied gene)'	NC_002516.2:3847973-3849583	5.4786	1.11203	-2.30061
PA0573	hypothetical protein	'Product name confidence: class 4 (Homologs of previously reported genes of unknown function%2C or no similarity to any previously reported sequences)'	NC_002516.2:628334-628670	4.79365	1.01404	-2.24101
fdhA	glutathione-independent formaldehyde dehydrogenase	Product name confidence: class 2 (High similarity to functionally studied protein)	NC_002516.2:6101883-6103083	346.473	74.3852	-2.21965
pscE	type III export protein PscE	Product name confidence: class 1 (Function experimentally demonstrated in P. aeruginosa)	NC_002516.2:1861296-1862761	36.1087	7.93712	-2.18566
PA3449	hypothetical protein	'Product name confidence: class 4 (Homologs of previously reported genes of unknown function%2C or no similarity to any previously reported sequences)'	NC_002516.2:3854240-3855242	1.09454	0.245988	-2.15366
rubA2	rubredoxin	Product name confidence: class 1 (Function experimentally demonstrated in P. aeruginosa)	NC_002516.2:6018829-6018997	158.224	36.6047	-2.11187
PA4097	alcohol dehydrogenase	'Product name confidence: class 3 (Function proposed based on presence of conserved amino acid motif%2C structural feature or limited sequence similarity to an experimentally studied gene)'	NC_002516.2:4578253-4580568	1.34117	0.311471	-2.10632
purU2	formyltetrahydrofolate deformylase	Product name confidence: class 2 (High similarity to functionally studied protein)	NC_002516.2:6100819-6101677	145.076	33.888	-2.09796
PA5397	hypothetical protein	'Product name confidence: class 4 (Homologs of previously reported genes of unknown function%2C or no similarity to any previously reported sequences)'	NC_002516.2:6075333-6075864	251.605	60.0261	-2.0675
PA4815	hypothetical protein	'Product name confidence: class 4 (Homologs of previously reported genes of unknown function%2C or no similarity to any previously reported sequences)'	NC_002516.2:5405558-5406008	10.5562	2.52099	-2.06603
soxA	sarcosine oxidase subunit alpha	class 1: Function experimentally demonstrated in P. aeruginosa	NC_002516.2:6096706-6100041	175.057	42.4175	-2.0451
PA2412	hypothetical protein	'Product name confidence: class 4 (Homologs of previously reported genes of unknown function%2C or no similarity to any previously reported sequences)'	NC_002516.2:2694545-2694764	24.2242	5.89155	-2.03973
PA5027	hypothetical protein	'Product name confidence: class 4 (Homologs of previously reported genes of unknown function%2C or no similarity to any previously reported sequences)'	NC_002516.2:5657580-5658396	371.021	91.3667	-2.02176
gbcB	protein GbcB	class 1: Function experimentally demonstrated in P. aeruginosa	NC_002516.2:6087098-6090706	128.667	31.6926	-2.02143
glyA1	serine hydroxymethyltransferase	Product name confidence: class 2 (High similarity to functionally studied protein)	NC_002516.2:6094023-6095277	172.176	42.474	-2.01923
gbcA	protein GbcA	class 1: Function experimentally demonstrated in P. aeruginosa	NC_002516.2:6085384-6086674	469.997	121.713	-1.94917
PA0088	hypothetical protein	'Product name confidence: class 4 (Homologs of previously reported genes of unknown function%2C or no similarity to any previously reported sequences)'	NC_002516.2:104852-110929	2.44077	0.649187	-1.91063
PA5401	hypothetical protein	'Product name confidence: class 4 (Homologs of previously reported genes of unknown function%2C or no similarity to any previously reported sequences)'	NC_002516.2:6081391-6082165	68.4079	18.2266	-1.90812
nrdD	anaerobic ribonucleoside triphosphate reductase	class 2: Function of highly similar gene experimentally demonstrated in another organism (and gene context consistent in terms of pathways its involved in (if known).	NC_002516.2:2094328-2096356	9.77982	2.62634	-1.89675
PA5384	lipolytic protein	'Product name confidence: class 3 (Function proposed based on presence of conserved amino acid motif%2C structural feature or limited sequence similarity to an experimentally studied gene)'	NC_002516.2:6061340-6063347	4.30047	1.15997	-1.89041
soxD	sarcosine oxidase subunit delta	class 1: Function experimentally demonstrated in P. aeruginosa	NC_002516.2:6096706-6100041	104.187	28.1177	-1.88963
PA5469	hypothetical protein	'Product name confidence: class 4 (Homologs of previously reported genes of unknown function%2C or no similarity to any previously reported sequences)'	NC_002516.2:6158178-6158943	4.41203	1.2098	-1.86667
PA4272.1	NA	Product name confidence: class 1: Function experimentally demonstrated in P. aeruginosa.	NC_002516.2:4781285-4781978	49.6865	13.7848	-1.84978
hpaC	4-hydroxyphenylacetate 3-monooxygenase small subunit	Product name confidence: class 2 (High similarity to functionally studied protein)	NC_002516.2:4575331-4575844	1.95991	0.548502	-1.83721
PA5475	hypothetical protein	'Product name confidence: class 4 (Homologs of previously reported genes of unknown function%2C or no similarity to any previously reported sequences)'	NC_002516.2:6165416-6165977	1438.17	402.493	-1.8372
hisP	histidine ABC transporter ATP-binding protein HisP	Product name confidence: class 2 (High similarity to functionally studied protein)	NC_002516.2:3280898-3281666	1.2419	0.34991	-1.82749
soxG	sarcosine oxidase subunit gamma	class 1: Function experimentally demonstrated in P. aeruginosa	NC_002516.2:6100134-6100770	159.942	45.8637	-1.80213
glyA2	serine hydroxymethyltransferase	Product name confidence: class 2 (High similarity to functionally studied protein)	NC_002516.2:2742400-2743657	108.528	31.5291	-1.78331
nrdJa	ribonucleoside-diphosphate reductase	'class II (cobalamin-dependent) ribonucleotide-diphosphate reductase subunit%2C NrdJa'	NC_002516.2:6188871-6191076	341.418	99.4285	-1.77981
nrdJb	hypothetical protein	'class II (cobalamin-dependent) ribonucleotide-diphosphate reductase subunit%2C NrdJb'	NC_002516.2:6188165-6188855	329.4	96.794	-1.76685
PA5383	hypothetical protein	'Product name confidence: class 4 (Homologs of previously reported genes of unknown function%2C or no similarity to any previously reported sequences)'	NC_002516.2:6061340-6063347	13.3156	3.91505	-1.76601
narG	respiratory nitrate reductase subunit alpha	Product name confidence: class 2 (High similarity to functionally studied protein)	NC_002516.2:4338260-4342046	14.8481	4.45962	-1.73528
PA5400	electron transfer flavoprotein subunit alpha	'Product name confidence: class 3 (Function proposed based on presence of conserved amino acid motif%2C structural feature or limited sequence similarity to an experimentally studied gene)'	NC_002516.2:6080123-6081356	50.8009	15.3124	-1.73015
hutI	imidazolonepropionase	Product name confidence: class 2 (High similarity to functionally studied protein)	NC_002516.2:5732115-5737321	187.938	56.6618	-1.72981
hutG	N-formylglutamate amidohydrolase	Product name confidence: class 2 (High similarity to functionally studied protein)	NC_002516.2:5732115-5737321	219.931	66.5231	-1.72513
PA2350	methionine ABC transporter ATP-binding protein	'Product name confidence: class 3 (Function proposed based on presence of conserved amino acid motif%2C structural feature or limited sequence similarity to an experimentally studied gene)'	NC_002516.2:2595984-2598522	2.10913	0.647513	-1.70367
dgcB	dimethylglycine catabolism protein DgcB	class 1: Function experimentally demonstrated in P. aeruginosa	NC_002516.2:6078043-6080005	85.03	26.6167	-1.67564
nrdB	ribonucleotide-diphosphate reductase subunit beta	Product name confidence: class 2 (High similarity to functionally studied protein)	NC_002516.2:1249906-1251154	282.5	89.1032	-1.6647
dctA	C4-dicarboxylate transport protein	Product name confidence: class 2 (High similarity to functionally studied protein)	NC_002516.2:1284512-1285823	788.534	249.067	-1.66264
PA0073	ABC transporter ATP-binding protein	'Product name confidence: class 3 (Function proposed based on presence of conserved amino acid motif%2C structural feature or limited sequence similarity to an experimentally studied gene)'	NC_002516.2:83379-90098	7.83653	2.48652	-1.65609
PA0050	hypothetical protein	'Product name confidence: class 4 (Homologs of previously reported genes of unknown function%2C or no similarity to any previously reported sequences)'	NC_002516.2:65338-65479	288.457	91.8477	-1.65104
PA2354	transcriptional regulator	'Product name confidence: class 3 (Function proposed based on presence of conserved amino acid motif%2C structural feature or limited sequence similarity to an experimentally studied gene)'	NC_002516.2:2601218-2603530	5.03529	1.60498	-1.64952
dgcA	dimethylglycine catabolism protein DgcA	class 1: Function experimentally demonstrated in P. aeruginosa	NC_002516.2:6075879-6077940	198.806	63.3916	-1.649
glcC	DNA-binding transcriptional regulator GlcC	Product name confidence: class 2 (High similarity to functionally studied protein)	NC_002516.2:6023906-6024662	76.6358	24.4635	-1.64739
PA0200	hypothetical protein	'Product name confidence: class 4 (Homologs of previously reported genes of unknown function%2C or no similarity to any previously reported sequences)'	NC_002516.2:229525-229738	761.464	244.833	-1.63698
phrS	NA	Product name confidence: class 1: Function experimentally demonstrated in P. aeruginosa	NC_002516.2:3705308-3705521	1482.07	479.072	-1.6293
PA5396	hypothetical protein	'Product name confidence: class 4 (Homologs of previously reported genes of unknown function%2C or no similarity to any previously reported sequences)'	NC_002516.2:6074229-6075207	270.63	87.7479	-1.62488
PA3436	hypothetical protein	'Product name confidence: class 4 (Homologs of previously reported genes of unknown function%2C or no similarity to any previously reported sequences)'	NC_002516.2:3844384-3844942	8.73378	2.85153	-1.61487
PA0493	acetyl-CoA carboxylase biotin carboxyl carrier protein subunit	'Product name confidence: class 3 (Function proposed based on presence of conserved amino acid motif%2C structural feature or limited sequence similarity to an experimentally studied gene)'	NC_002516.2:552745-552994	20.0557	6.58815	-1.60607
PA5381	hypothetical protein	'Product name confidence: class 4 (Homologs of previously reported genes of unknown function%2C or no similarity to any previously reported sequences)'	NC_002516.2:6059822-6060200	524.188	173.575	-1.59453
fliE	flagellar hook-basal body complex protein FliE	Product name confidence: class 2 (High similarity to functionally studied protein)	NC_002516.2:1192052-1192382	863.223	285.955	-1.59394
PA1852	hypothetical protein	'Product name confidence: class 4 (Homologs of previously reported genes of unknown function%2C or no similarity to any previously reported sequences)'	NC_002516.2:2012254-2012530	4265.08	1438.91	-1.5676
PA4800	hypothetical protein	'Product name confidence: class 4 (Homologs of previously reported genes of unknown function%2C or no similarity to any previously reported sequences)'	NC_002516.2:5384697-5386073	7.49307	2.53238	-1.56507
PA2912	ABC transporter ATP-binding protein	'Product name confidence: class 3 (Function proposed based on presence of conserved amino acid motif%2C structural feature or limited sequence similarity to an experimentally studied gene)'	NC_002516.2:3268056-3270826	3.30931	1.12599	-1.55534
mmsB	3-hydroxyisobutyrate dehydrogenase	Product name confidence: class 1 (Function experimentally demonstrated in P. aeruginosa)	NC_002516.2:4001195-4002092	125.718	43.1016	-1.54438
PA1254	dihydrodipicolinate synthetase	'Product name confidence: class 3 (Function proposed based on presence of conserved amino acid motif%2C structural feature or limited sequence similarity to an experimentally studied gene)'	NC_002516.2:1362370-1363288	10.6583	3.72878	-1.5152
PA0683	type II secretion system protein	'Product name confidence: class 3 (Function proposed based on presence of conserved amino acid motif%2C structural feature or limited sequence similarity to an experimentally studied gene)'	NC_002516.2:740202-746956	2.40514	0.84267	-1.51308
PA3403	hypothetical protein	'Product name confidence: class 4 (Homologs of previously reported genes of unknown function%2C or no similarity to any previously reported sequences)'	NC_002516.2:3808317-3808803	7.85247	2.75601	-1.51056
PA5446	hypothetical protein	'Product name confidence: class 4 (Homologs of previously reported genes of unknown function%2C or no similarity to any previously reported sequences)'	NC_002516.2:6135708-6135912	1148.25	405.842	-1.50045
PA1237	multidrug resistance efflux pump	'Product name confidence: class 3 (Function proposed based on presence of conserved amino acid motif%2C structural feature or limited sequence similarity to an experimentally studied gene)'	NC_002516.2:1336429-1340527	2.85688	1.01709	-1.49
PA3520	hypothetical protein	'Product name confidence: class 4 (Homologs of previously reported genes of unknown function%2C or no similarity to any previously reported sequences)'	NC_002516.2:3937237-3937432	143.04	51.0713	-1.48584
PA0029	sulfate transporter	'Product name confidence: class 3 (Function proposed based on presence of conserved amino acid motif%2C structural feature or limited sequence similarity to an experimentally studied gene)'	NC_002516.2:30501-32055	5.45462	1.95955	-1.47696
PA2791	hypothetical protein	'Product name confidence: class 4 (Homologs of previously reported genes of unknown function%2C or no similarity to any previously reported sequences)'	NC_002516.2:3148338-3148629	5.00115	1.81613	-1.46139
PA2753	hypothetical protein	'Product name confidence: class 4 (Homologs of previously reported genes of unknown function%2C or no similarity to any previously reported sequences)'	NC_002516.2:3114818-3115193	257.106	93.8095	-1.45456
PA1849	hypothetical protein	'Product name confidence: class 4 (Homologs of previously reported genes of unknown function%2C or no similarity to any previously reported sequences)'	NC_002516.2:2009481-2009724	7.09775	2.59051	-1.45413
mmsA	methylmalonate-semialdehyde dehydrogenase	Product name confidence: class 1 (Function experimentally demonstrated in P. aeruginosa)	NC_002516.2:4002107-4003601	203.076	74.3365	-1.44987
PA0252	hypothetical protein	'Product name confidence: class 4 (Homologs of previously reported genes of unknown function%2C or no similarity to any previously reported sequences)'	NC_002516.2:283817-284105	4.93881	1.80953	-1.44855
PA1917	hypothetical protein	'Product name confidence: class 4 (Homologs of previously reported genes of unknown function%2C or no similarity to any previously reported sequences)'	NC_002516.2:2091489-2091837	2.59688	0.951797	-1.44806
PA5096	ABC transporter	'Product name confidence: class 3 (Function proposed based on presence of conserved amino acid motif%2C structural feature or limited sequence similarity to an experimentally studied gene)'	NC_002516.2:5737345-5738314	195.606	71.835	-1.44519
PA1019a	thioesterase	NA	NC_002516.2:1105387-1105795	2.32378	0.853939	-1.44427
PA1417	hypothetical protein	'Product name confidence: class 3 (Function proposed based on presence of conserved amino acid motif%2C structural feature or limited sequence similarity to an experimentally studied gene)'	NC_002516.2:1541144-1542746	9.89803	3.65077	-1.43894
PA2358	hypothetical protein	'Product name confidence: class 4 (Homologs of previously reported genes of unknown function%2C or no similarity to any previously reported sequences)'	NC_002516.2:2605434-2605824	2.79002	1.04416	-1.41794
PA2325	hypothetical protein	'Product name confidence: class 4 (Homologs of previously reported genes of unknown function%2C or no similarity to any previously reported sequences)'	NC_002516.2:2565579-2566815	0.529705	0.198334	-1.41726
narI	respiratory nitrate reductase subunit gamma	Product name confidence: class 2 (High similarity to functionally studied protein)	NC_002516.2:4335275-4335959	10.9192	4.11707	-1.40718
soxB	sarcosine oxidase subunit beta	class 1: Function experimentally demonstrated in P. aeruginosa	NC_002516.2:6095362-6096613	142.208	53.9298	-1.39885
PA4908	ornithine cyclodeaminase	'Product name confidence: class 4 (Homologs of previously reported genes of unknown function%2C or no similarity to any previously reported sequences)'	NC_002516.2:5506965-5507898	148.88	56.4614	-1.39881
PA2916	hypothetical protein	'Product name confidence: class 4 (Homologs of previously reported genes of unknown function%2C or no similarity to any previously reported sequences)'	NC_002516.2:3271812-3272406	1.73452	0.663599	-1.38615
opmD	hypothetical protein	Product name confidence: class 1 (Function experimentally demonstrated in P. aeruginosa)	NC_002516.2:4707534-4712084	0.486662	0.1866	-1.38297
PA5167	C4-dicarboxylate-binding protein	'Product name confidence: class 3 (Function proposed based on presence of conserved amino acid motif%2C structural feature or limited sequence similarity to an experimentally studied gene)'	NC_002516.2:5817190-5818186	717.612	275.556	-1.38086
adhA	alcohol dehydrogenase	Product name confidence: class 2 (High similarity to functionally studied protein)	NC_002516.2:6107110-6108139	1158.35	446.501	-1.37534
arcD	arginine/ornithine antiporter	Product name confidence: class 1 (Function experimentally demonstrated in P. aeruginosa)	NC_002516.2:5820909-5822358	198.811	77.175	-1.36519
eraR	response regulator EraR	Product name confidence: class 1: Function experimentally demonstrated in P. aeruginosa	NC_002516.2:2165875-2166553	14.5044	5.69747	-1.34809
PA0914	hypothetical protein	'Product name confidence: class 4 (Homologs of previously reported genes of unknown function%2C or no similarity to any previously reported sequences)'	NC_002516.2:997535-998382	9.81006	3.87199	-1.34119
PA0258	hypothetical protein	'Product name confidence: class 4 (Homologs of previously reported genes of unknown function%2C or no similarity to any previously reported sequences)'	NC_002516.2:289204-289390	126.84	50.1104	-1.33982
gcvH2	glycine cleavage system protein H	Product name confidence: class 2 (High similarity to functionally studied protein)	NC_002516.2:2746689-2747073	82.4331	32.6248	-1.33725
PA0311	hypothetical protein	'Product name confidence: class 4 (Homologs of previously reported genes of unknown function%2C or no similarity to any previously reported sequences)'	NC_002516.2:351609-352164	7.86702	3.13081	-1.32928
PA1942	hypothetical protein	'Product name confidence: class 4 (Homologs of previously reported genes of unknown function%2C or no similarity to any previously reported sequences)'	NC_002516.2:2126103-2126334	25.572	10.2573	-1.31792
PA2655	hypothetical protein	'Product name confidence: class 4 (Homologs of previously reported genes of unknown function%2C or no similarity to any previously reported sequences)'	NC_002516.2:3005605-3005914	27.5255	11.0996	-1.31026
PA4653	hypothetical protein	'Product name confidence: class 4 (Homologs of previously reported genes of unknown function%2C or no similarity to any previously reported sequences)'	NC_002516.2:5217568-5220885	1.61704	0.653318	-1.3075
PA5285	hypothetical protein	'Product name confidence: class 4 (Homologs of previously reported genes of unknown function%2C or no similarity to any previously reported sequences)'	NC_002516.2:5950033-5950351	569.285	230.229	-1.30608
PA1659	hypothetical protein	'Product name confidence: class 4 (Homologs of previously reported genes of unknown function%2C or no similarity to any previously reported sequences)'	NC_002516.2:1807240-1807648	5.51305	2.24283	-1.29753
PA3672	ABC transporter ATP-binding protein	'Product name confidence: class 3 (Function proposed based on presence of conserved amino acid motif%2C structural feature or limited sequence similarity to an experimentally studied gene)'	NC_002516.2:4110346-4112001	18.903	7.70637	-1.29449
PA4573	hypothetical protein	'Product name confidence: class 4 (Homologs of previously reported genes of unknown function%2C or no similarity to any previously reported sequences)'	NC_002516.2:5121336-5121642	1471.33	601.199	-1.29121
ccoQ1	cytochrome C oxidase cbb3-type subunit CcoQ	Product name confidence: class 1: Function experimentally demonstrated in P. aeruginosa	NC_002516.2:1689556-1690695	191.878	78.413	-1.29102
catC	muconolactone delta-isomerase	Product name confidence: class 2 (High similarity to functionally studied protein)	NC_002516.2:2825635-2825926	10.3445	4.2295	-1.2903
cdhC	carnitine dehydrogenase	Product name confidence: class 1: Function experimentally demonstrated in P. aeruginosa.	NC_002516.2:6064898-6065783	5.85125	2.40257	-1.28417
PA2498	hypothetical protein	'Product name confidence: class 4 (Homologs of previously reported genes of unknown function%2C or no similarity to any previously reported sequences)'	NC_002516.2:2816346-2816979	11.7639	4.83878	-1.28165
PA4674	hypothetical protein	'Product name confidence: class 4 (Homologs of previously reported genes of unknown function%2C or no similarity to any previously reported sequences)'	NC_002516.2:5242253-5242559	236.591	97.3344	-1.28138
PA1334	oxidoreductase	'Product name confidence: class 3 (Function proposed based on presence of conserved amino acid motif%2C structural feature or limited sequence similarity to an experimentally studied gene)'	NC_002516.2:1445805-1446918	3.55721	1.46592	-1.27894
PA2085	ring-hydroxylating dioxygenase small subunit	'Product name confidence: class 3 (Function proposed based on presence of conserved amino acid motif%2C structural feature or limited sequence similarity to an experimentally studied gene)'	NC_002516.2:2295012-2295522	4.03918	1.66754	-1.27634
ptrA	repressor PtrA	class 1: Function experimentally demonstrated in P. aeruginosa	NC_002516.2:3162387-3162579	40.5822	16.8535	-1.2678
rfaD	ADP-L-glycero-D-mannoheptose-6-epimerase	Product name confidence: class 2 (High similarity to functionally studied protein)	NC_002516.2:3746077-3747076	102.838	42.9182	-1.26071
gcvP2	glycine dehydrogenase	Product name confidence: class 2 (High similarity to functionally studied protein)	NC_002516.2:2743799-2746679	101.419	42.3311	-1.26054
nrdA	ribonucleotide-diphosphate reductase subunit alpha	Product name confidence: class 2 (High similarity to functionally studied protein)	NC_002516.2:1251417-1254309	321.732	134.538	-1.25785
PA1118	hypothetical protein	'Product name confidence: class 4 (Homologs of previously reported genes of unknown function%2C or no similarity to any previously reported sequences)'	NC_002516.2:1211887-1212571	1269.34	532.101	-1.25431
PA1761	hypothetical protein	'Product name confidence: class 4 (Homologs of previously reported genes of unknown function%2C or no similarity to any previously reported sequences)'	NC_002516.2:1904478-1904916	2575.96	1081.05	-1.25267
PA1591	hypothetical protein	'Product name confidence: class 4 (Homologs of previously reported genes of unknown function%2C or no similarity to any previously reported sequences)'	NC_002516.2:1734003-1734768	13.5024	5.69961	-1.24428
PA0113	protoheme IX farnesyltransferase	'Product name confidence: class 3 (Function proposed based on presence of conserved amino acid motif%2C structural feature or limited sequence similarity to an experimentally studied gene)'	NC_002516.2:134318-135233	674.929	286.408	-1.23666
PA3236	glycine betaine-binding protein	'Product name confidence: class 3 (Function proposed based on presence of conserved amino acid motif%2C structural feature or limited sequence similarity to an experimentally studied gene)'	NC_002516.2:3623685-3624543	386.295	164.778	-1.22918
PA1612	hypothetical protein	'Product name confidence: class 4 (Homologs of previously reported genes of unknown function%2C or no similarity to any previously reported sequences)'	NC_002516.2:1753606-1756317	22.3199	9.56726	-1.22215
PA3235	hypothetical protein	'Product name confidence: class 4 (Homologs of previously reported genes of unknown function%2C or no similarity to any previously reported sequences)'	NC_002516.2:3621504-3623468	4551.15	1971.55	-1.2069
pelC	pellicle/biofilm biosynthesis outer membrane protein PelC	class 1: Function experimentally demonstrated in P. aeruginosa	NC_002516.2:3426927-3427446	189.034	82.0138	-1.20471
alg8	glycosyltransferase alg8	Product name confidence: class 1 (Function experimentally demonstrated in P. aeruginosa)	NC_002516.2:3964274-3965759	2.40412	1.04383	-1.20363
PA2816	hypothetical protein	'Product name confidence: class 4 (Homologs of previously reported genes of unknown function%2C or no similarity to any previously reported sequences)'	NC_002516.2:3170681-3171062	294.75	128.145	-1.20171
PA4990	SMR multidrug efflux transporter	Product name confidence: class 2 (High similarity to functionally studied protein)	NC_002516.2:5606102-5606435	5.96293	2.60194	-1.19643
PA0046	hypothetical protein	'Product name confidence: class 4 (Homologs of previously reported genes of unknown function%2C or no similarity to any previously reported sequences)'	NC_002516.2:61372-61726	8.00325	3.49596	-1.1949
PA2817	hypothetical protein	'Product name confidence: class 4 (Homologs of previously reported genes of unknown function%2C or no similarity to any previously reported sequences)'	NC_002516.2:3171120-3171531	126.298	55.2873	-1.19182
PA1578a	hypothetical protein	NA	NC_002516.2:1717997-1718252	10.7655	4.71381	-1.19145
PA3496	hypothetical protein	'Product name confidence: class 4 (Homologs of previously reported genes of unknown function%2C or no similarity to any previously reported sequences)'	NC_002516.2:3913875-3914055	176.442	77.7903	-1.18153
PA3427	short-chain dehydrogenase	'Product name confidence: class 3 (Function proposed based on presence of conserved amino acid motif%2C structural feature or limited sequence similarity to an experimentally studied gene)'	NC_002516.2:3836465-3837377	70.8551	31.4733	-1.17074
PA5095	ABC transporter permease	'Product name confidence: class 3 (Function proposed based on presence of conserved amino acid motif%2C structural feature or limited sequence similarity to an experimentally studied gene)'	NC_002516.2:5732115-5737321	114.368	50.8351	-1.16978
PA1930	chemotaxis transducer	'Product name confidence: class 3 (Function proposed based on presence of conserved amino acid motif%2C structural feature or limited sequence similarity to an experimentally studied gene)'	NC_002516.2:2110225-2111521	993.69	441.797	-1.16941
PA0117	short-chain dehydrogenase	'Product name confidence: class 3 (Function proposed based on presence of conserved amino acid motif%2C structural feature or limited sequence similarity to an experimentally studied gene)'	NC_002516.2:137247-137976	12.9125	5.74219	-1.1691
PA0678	HxcU pseudopilin	'Product name confidence: class 3 (Function proposed based on presence of conserved amino acid motif%2C structural feature or limited sequence similarity to an experimentally studied gene)'	NC_002516.2:736455-737530	3.26882	1.45372	-1.16902
PA0747	aldehyde dehydrogenase	'Product name confidence: class 3 (Function proposed based on presence of conserved amino acid motif%2C structural feature or limited sequence similarity to an experimentally studied gene)'	NC_002516.2:814503-816012	109.6	48.7573	-1.16855
PA4858	hypothetical protein	'Product name confidence: class 4 (Homologs of previously reported genes of unknown function%2C or no similarity to any previously reported sequences)'	NC_002516.2:5456451-5457717	4.04537	1.80596	-1.1635
PA0682	HxcX atypical pseudopilin	'Product name confidence: class 3 (Function proposed based on presence of conserved amino acid motif%2C structural feature or limited sequence similarity to an experimentally studied gene)'	NC_002516.2:739175-740141	1.23183	0.550235	-1.16269
PA5352	hypothetical protein	'Product name confidence: class 4 (Homologs of previously reported genes of unknown function%2C or no similarity to any previously reported sequences)'	NC_002516.2:6019481-6019883	14.3416	6.40663	-1.16257
PA1845	hypothetical protein	'Product name confidence: class 4 (Homologs of previously reported genes of unknown function%2C or no similarity to any previously reported sequences)'	NC_002516.2:2004373-2004892	2.56567	1.1469	-1.1616
pelD	pellicle/biofilm biosynthesis protein PelD	class 1: Function experimentally demonstrated in P. aeruginosa	NC_002516.2:3423067-3426922	128.381	57.4685	-1.15959
algF	alginate o-acetyltransferase AlgF	Product name confidence: class 1 (Function experimentally demonstrated in P. aeruginosa)	NC_002516.2:3977183-3977834	5.05635	2.26396	-1.15925
PA1646	chemotaxis transducer	'Product name confidence: class 3 (Function proposed based on presence of conserved amino acid motif%2C structural feature or limited sequence similarity to an experimentally studied gene)'	NC_002516.2:1791079-1794740	186.71	83.6492	-1.15837
PA5444	hypothetical protein	'Product name confidence: class 4 (Homologs of previously reported genes of unknown function%2C or no similarity to any previously reported sequences)'	NC_002516.2:6133311-6133740	158.534	71.0591	-1.1577
PA1519	transporter	'Product name confidence: class 3 (Function proposed based on presence of conserved amino acid motif%2C structural feature or limited sequence similarity to an experimentally studied gene)'	NC_002516.2:1650548-1651898	14.8374	6.65985	-1.15568
pvdF	pyoverdine synthetase F	Product name confidence: class 1 (Function experimentally demonstrated in P. aeruginosa)	NC_002516.2:2652229-2653057	1.19788	0.538387	-1.15377
PA2324	hypothetical protein	'Product name confidence: class 4 (Homologs of previously reported genes of unknown function%2C or no similarity to any previously reported sequences)'	NC_002516.2:2564289-2565549	0.913029	0.412155	-1.14747
PA2384	hypothetical protein	'Product name confidence: class 4 (Homologs of previously reported genes of unknown function%2C or no similarity to any previously reported sequences)'	NC_002516.2:2636012-2636336	44.1211	19.9472	-1.14528
PA4648	hypothetical protein	'Product name confidence: class 4 (Homologs of previously reported genes of unknown function%2C or no similarity to any previously reported sequences)'	NC_002516.2:5215090-5215639	12.4751	5.64164	-1.14487
PA2120	hypothetical protein	'Product name confidence: class 4 (Homologs of previously reported genes of unknown function%2C or no similarity to any previously reported sequences)'	NC_002516.2:2332391-2332820	22.7084	10.2822	-1.14307
PA4540	hypothetical protein	'Product name confidence: class 4 (Homologs of previously reported genes of unknown function%2C or no similarity to any previously reported sequences)'	NC_002516.2:5080756-5082394	1.35882	0.619016	-1.1343
fliD	B-type flagellar hook-associated protein	flagellar capping protein FliD	NC_002516.2:1185059-1186484	15.0541	6.8804	-1.1296
PA0078	hypothetical protein	'Product name confidence: class 4 (Homologs of previously reported genes of unknown function%2C or no similarity to any previously reported sequences)'	NC_002516.2:95047-96397	9.40458	4.31323	-1.12459
sdaB	L-serine dehydratase	Product name confidence: class 2 (High similarity to functionally studied protein)	NC_002516.2:6056876-6058253	60.822	27.8993	-1.12437
PA4862	ABC transporter ATP-binding protein	'Product name confidence: class 3 (Function proposed based on presence of conserved amino acid motif%2C structural feature or limited sequence similarity to an experimentally studied gene)'	NC_002516.2:5461519-5462218	5.40395	2.47936	-1.12404
PA2746a	hypothetical protein	NA	NC_002516.2:3108467-3108644	2984.34	1369.25	-1.12402
PA2355	FMNH2-dependent monooxygenase	'Product name confidence: class 3 (Function proposed based on presence of conserved amino acid motif%2C structural feature or limited sequence similarity to an experimentally studied gene)'	NC_002516.2:2601218-2603530	6.25334	2.88454	-1.11629
PA0109	hypothetical protein	'Product name confidence: class 4 (Homologs of previously reported genes of unknown function%2C or no similarity to any previously reported sequences)'	NC_002516.2:131582-131792	167.851	77.7186	-1.11085
PA3275	hypothetical protein	'Product name confidence: class 4 (Homologs of previously reported genes of unknown function%2C or no similarity to any previously reported sequences)'	NC_002516.2:3668839-3669588	111.319	51.5507	-1.11063
PA0098	3-oxoacyl-ACP synthase	'Product name confidence: class 4 (Homologs of previously reported genes of unknown function%2C or no similarity to any previously reported sequences)'	NC_002516.2:117551-121324	10.6191	4.92306	-1.10904
PA5388	hypothetical protein	'Product name confidence: class 4:Homologs of previously reported genes of unknown function%2C or no similarity to any previously reported sequences.'	NC_002516.2:6065855-6066794	23.8317	11.0644	-1.10696
PA0086	hypothetical protein	'Product name confidence: class 4 (Homologs of previously reported genes of unknown function%2C or no similarity to any previously reported sequences)'	NC_002516.2:104005-104851	17.491	8.13687	-1.10406
PA4577	hypothetical protein	'Product name confidence: class 4 (Homologs of previously reported genes of unknown function%2C or no similarity to any previously reported sequences)'	NC_002516.2:5125604-5125931	379.262	176.549	-1.10313
narK2	nitrite extrusion protein 2	Product name confidence: class 2 (High similarity to functionally studied protein)	NC_002516.2:4342121-4343528	13.0719	6.09341	-1.10115
pscF	type III export protein PscF	Product name confidence: class 1 (Function experimentally demonstrated in P. aeruginosa)	NC_002516.2:1862763-1863021	10.7258	5.0011	-1.10077
PA3710	GMC-type oxidoreductase	'Product name confidence: class 3 (Function proposed based on presence of conserved amino acid motif%2C structural feature or limited sequence similarity to an experimentally studied gene)'	NC_002516.2:4154338-4156012	47.9292	22.3671	-1.09952
PA5378	hypothetical protein	'Product name confidence: class 4 (Homologs of previously reported genes of unknown function%2C or no similarity to any previously reported sequences)'	NC_002516.2:6055474-6056413	473.699	221.101	-1.09927
PA2310	hypothetical protein	'Product name confidence: class 4 (Homologs of previously reported genes of unknown function%2C or no similarity to any previously reported sequences)'	NC_002516.2:2548570-2549458	4.84454	2.26203	-1.09874
PA1673	bacteriohemerythrin	'Product name confidence: class 4 (Homologs of previously reported genes of unknown function%2C or no similarity to any previously reported sequences)'	NC_002516.2:1824968-1825430	295.04	138.2	-1.09415
PA2119	alcohol dehydrogenase	Product name confidence: class 2 (High similarity to functionally studied protein)	NC_002516.2:2330958-2332059	122.597	57.6142	-1.08943
PA1478	heme exporter protein CcmD	'Product name confidence: class 4 (Homologs of previously reported genes of unknown function%2C or no similarity to any previously reported sequences)'	NC_002516.2:1603670-1605087	41.819	19.6851	-1.08706
glcE	glycolate oxidase FAD binding subunit	Product name confidence: class 2 (High similarity to functionally studied protein)	NC_002516.2:6021123-6023702	26.1049	12.3006	-1.08559
antA	anthranilate dioxygenase large subunit	Product name confidence: class 2 (High similarity to functionally studied protein)	NC_002516.2:2829439-2831322	4.21554	1.98662	-1.0854
amiE	acylamide amidohydrolase	Product name confidence: class 1 (Function experimentally demonstrated in P. aeruginosa)	NC_002516.2:3776958-3777999	95.5614	45.0984	-1.08335
PA0713	hypothetical protein	'Product name confidence: class 4 (Homologs of previously reported genes of unknown function%2C or no similarity to any previously reported sequences)'	NC_002516.2:784172-784466	119.857	57.1119	-1.06945
accB	acetyl-CoA carboxylase biotin carboxyl carrier protein subunit	Product name confidence: class 1 (Function experimentally demonstrated in P. aeruginosa)	NC_002516.2:5442303-5442774	479.065	228.336	-1.06907
PA1333	hypothetical protein	'Product name confidence: class 4 (Homologs of previously reported genes of unknown function%2C or no similarity to any previously reported sequences)'	NC_002516.2:1445404-1445611	1045.6	499.145	-1.06679
cupA5	chaperone CupA5	Product name confidence: class 1 (Function experimentally demonstrated in P. aeruginosa)	NC_002516.2:2343131-2349395	2.42477	1.16255	-1.06055
PA0776	hypothetical protein	'Product name confidence: class 4 (Homologs of previously reported genes of unknown function%2C or no similarity to any previously reported sequences)'	NC_002516.2:843722-844295	520.781	249.913	-1.05925
betC	choline sulfatase	Product name confidence: class 2 (High similarity to functionally studied protein)	NC_002516.2:32999-34511	8.98124	4.32143	-1.05541
PA1789	hypothetical protein	'Product name confidence: class 4 (Homologs of previously reported genes of unknown function%2C or no similarity to any previously reported sequences)'	NC_002516.2:1938548-1939412	526.89	254.152	-1.05181
pscO	translocation protein in type III secretion	Product name confidence: class 2 (High similarity to functionally studied protein)	NC_002516.2:1842567-1847036	4.43751	2.14183	-1.05091
PA2762	hypothetical protein	'Product name confidence: class 4 (Homologs of previously reported genes of unknown function%2C or no similarity to any previously reported sequences)'	NC_002516.2:3121920-3122265	107.592	52.5584	-1.03357
PA4824	hypothetical protein	'Product name confidence: class 4 (Homologs of previously reported genes of unknown function%2C or no similarity to any previously reported sequences)'	NC_002516.2:5414538-5415315	12.2949	6.00684	-1.03338
gltS	glutamate/sodium ion symporter GltS	Product name confidence: class 1: Function experimentally demonstrated in P. aeruginosa.	NC_002516.2:3566162-3567377	7.34938	3.59528	-1.03152
PA3519	hypothetical protein	'Product name confidence: class 4 (Homologs of previously reported genes of unknown function%2C or no similarity to any previously reported sequences)'	NC_002516.2:3935799-3936837	5.50119	2.69453	-1.02971
rpoS	RNA polymerase sigma factor RpoS	Product name confidence: class 1 (Function experimentally demonstrated in P. aeruginosa)	NC_002516.2:4057908-4058913	2405.52	1180.76	-1.02664
PA3847	hypothetical protein	'Product name confidence: class 4 (Homologs of previously reported genes of unknown function%2C or no similarity to any previously reported sequences)'	NC_002516.2:4307911-4308382	71.9885	35.539	-1.01836
PA5081	hypothetical protein	'Product name confidence: class 4 (Homologs of previously reported genes of unknown function%2C or no similarity to any previously reported sequences)'	NC_002516.2:5720468-5720945	24.9652	12.3316	-1.01756
PA0743	NAD-dependent L-serine dehydrogenase	'Product name confidence: class 3 (Function proposed based on presence of conserved amino acid motif%2C structural feature or limited sequence similarity to an experimentally studied gene)'	NC_002516.2:810274-811171	483.596	239.841	-1.01172
PA2806	7-cyano-7-deazaguanine reductase	'Product name confidence: class 4 (Homologs of previously reported genes of unknown function%2C or no similarity to any previously reported sequences)'	NC_002516.2:3160650-3161481	21.6915	10.7631	-1.01104
lecA	PA-I galactophilic lectin	Product name confidence: class 1 (Function experimentally demonstrated in P. aeruginosa)	NC_002516.2:2905181-2905550	98.7022	49.0344	-1.00929
metE	5-methyltetrahydropteroyltriglutamate--homocysteine methyltransferase	Product name confidence: class 2 (High similarity to functionally studied protein)	NC_002516.2:2106579-2108880	18.7263	9.30336	-1.00924
PA0219	aldehyde dehydrogenase	'Product name confidence: class 3 (Function proposed based on presence of conserved amino acid motif%2C structural feature or limited sequence similarity to an experimentally studied gene)'	NC_002516.2:247218-248709	4.89595	2.43823	-1.00576
pyrR	bifunctional pyrimidine regulatory protein PyrR/uracil phosphoribosyltransferase	Product name confidence: class 2 (High similarity to functionally studied protein)	NC_002516.2:445714-446227	46.687	23.2773	-1.0041
PA0116	hypothetical protein	'Product name confidence: class 4 (Homologs of previously reported genes of unknown function%2C or no similarity to any previously reported sequences)'	NC_002516.2:136517-136991	96.4851	48.2089	-1.00101
